# Supplementary material for: Stimulation of Surface Polysaccharide Production under Aerobic Conditions Confers Aerotolerance in Campylobacter jejuni
Source: Microbiol Spectr. 2023 Feb 14;11(2):e03761-22. doi: 10.1128/spectrum.03761-22 (PMC10100837; doi:10.1128/spectrum.03761-22)
Supplement: Supplemental file 2 — Supplemental material. Download spectrum.03761-22-s0001.xlsx, XLSX file, 0.08 MB [file spectrum.03761-22-s0001.xlsx]

## Sheet: Sheet1
					Microaerobic-1								Microaerobic-2										Aerobic-1								Aerobic-2
COG	Gene	Annotation	Fold Change (normalized values)	P-value	Expression values	Normalized expression values	Unique gene reads	Total gene reads	RPKM	Chromosome	Chromosome region start	Chromosome region end	Expression values	Normalized expression values	Unique gene reads	Total gene reads	RPKM	Chromosome	Chromosome region start	Chromosome region end	Normalized means	Means	Expression values	Normalized expression values	Unique gene reads	Total gene reads	RPKM	Chromosome	Chromosome region start	Chromosome region end	Expression values	Normalized expression values	Unique gene reads	Total gene reads	RPKM	Chromosome	Chromosome region start	Chromosome region end	Normalized means	Means
C (Energy production and conversion)	Cj0437	sdhA	-2.66	0	1546.15	1581.7	27955	27955	1546.15	AL111168	405332	407168	1683.32	1773.2	33650	33650	1683.32	AL111168	405332	407168	1677.45	1614.74	631.67	617.8	14498	14498	631.67	AL111168	405332	407168	661.31	642.1	18195	18195	661.31	AL111168	405332	407168	629.95	646.49
	Cj0438	sdhB	-2.75	0	2115.45	2164.1	20124	20124	2115.45	AL111168	407164	408130	2340.9	2465.9	24621	24621	2340.9	AL111168	407164	408130	2315	2228.18	825.93	807.8	9974	9974	825.93	AL111168	407164	408130	900.32	874.2	13033	13033	900.32	AL111168	407164	408130	841	863.12
	Cj0439	sdhC	-2.44	0	1888.68	1932.1	15958	15958	1888.68	AL111168	408133	408991	1855.63	1954.7	17335	17335	1855.63	AL111168	408133	408991	1943.4	1872.15	791.73	774.3	8492	8492	791.73	AL111168	408133	408991	846.11	821.6	10879	10879	846.11	AL111168	408133	408991	797.95	818.92
	Cj0874c	Cj0874c	-2.02	0	2852.54	2918.1	15759	15759	2852.54	AL111168	814538	815099	2929.7	3086.1	17895	17895	2929.7	AL111168	814538	815099	3002.1	2891.12	1559.08	1524.8	10934	10934	1559.08	AL111168	814538	815099	1488.66	1445.5	12515	12515	1488.66	AL111168	814538	815099	1485.15	1523.87
	Cj1510c	fdhB	-2.35	0	3823.66	3911.5	24174	24174	3823.66	AL111168	1445702	1446344	4049.18	4265.3	28304	28304	4049.18	AL111168	1445702	1446344	4088.4	3936.42	1865.14	1824.2	14969	14969	1865.14	AL111168	1445702	1446344	1702.16	1652.8	16376	16376	1702.16	AL111168	1445702	1446344	1738.5	1783.65
	Cj0203	Cj0203	2.99	9.19e-17	68.6	70.2	910	910	68.6	AL111168	197706	199053	64.84	68.3	951	951	64.84	AL111168	197706	199053	69.25	66.72	215.57	210.8	3630	3630	215.57	AL111168	197706	199053	209.8	203.7	4235	4235	209.8	AL111168	197706	199053	207.25	212.69
	Cj0373	Cj0373	2.04	3.34e-10	533.77	546	4920	4920	533.77	AL111168	341189	342125	452.36	476.5	4610	4610	452.36	AL111168	341189	342125	511.25	493.06	1051.19	1028.1	12300	12300	1051.19	AL111168	341189	342125	1084.95	1053.5	15218	15218	1084.95	AL111168	341189	342125	1040.8	1068.07
	Cj0782	napH	2.58	1.85e-14	343.29	351.2	2647	2647	343.29	AL111168	735707	736490	237.41	250.1	2024	2024	237.41	AL111168	735707	736490	300.65	290.35	749.87	733.4	7340	7340	749.87	AL111168	735707	736490	841.51	817.1	9874	9874	841.51	AL111168	735707	736490	775.25	795.69
	Cj1064	Cj1064	3.31	6.78e-40	178.85	183	1092	1092	178.85	AL111168	1001217	1001837	153.47	161.7	1036	1036	153.47	AL111168	1001217	1001837	172.35	166.16	582.66	569.9	4516	4516	582.66	AL111168	1001217	1001837	587.99	570.9	5463	5463	587.99	AL111168	1001217	1001837	570.4	585.32
	Cj1066	rdxA	4.63	1.29e-43	56.81	58.1	339	339	56.81	AL111168	1001836	1002442	38.8	40.9	256	256	38.8	AL111168	1001836	1002442	49.5	47.8	241.3	236	1828	1828	241.3	AL111168	1001836	1002442	229.15	222.5	2081	2081	229.15	AL111168	1001836	1002442	229.25	235.23
	Cj1244	Cj1244	2.86	3.48e-14	67.92	69.5	604	604	67.92	AL111168	1171940	1172843	58.59	61.7	576	576	58.59	AL111168	1171940	1172843	65.6	63.25	182.93	178.9	2065	2065	182.93	AL111168	1171940	1172843	202.26	196.4	2737	2737	202.26	AL111168	1171940	1172843	187.65	192.6
	Cj1364c	fumC	2.23	3.05e-15	816.09	834.8	11187	11187	816.09	AL111168	1296243	1297635	855.9	901.6	12972	12972	855.9	AL111168	1296243	1297635	868.2	836	1987.82	1944.1	34591	34591	1987.82	AL111168	1296243	1297635	1989.32	1931.6	41497	41497	1989.32	AL111168	1296243	1297635	1937.85	1988.57
	Cj1567c	nuoM	2.11	0.000107	91.86	94	1346	1346	91.86	AL111168	1497799	1499287	53.33	56.2	864	864	53.33	AL111168	1497799	1499287	75.1	72.59	152.3	149	2833	2833	152.3	AL111168	1497799	1499287	172.61	167.6	3849	3849	172.61	AL111168	1497799	1499287	158.3	162.46
	Cj1579c	nuoA	2.32	2.81e-10	130.19	133.2	500	500	130.19	AL111168	1509406	1509796	102.44	107.9	435	435	102.44	AL111168	1509406	1509796	120.55	116.32	272.18	266.2	1327	1327	272.18	AL111168	1509406	1509796	302.68	293.9	1769	1769	302.68	AL111168	1509406	1509796	280.05	287.43
D (Cell cycle control cell division chromosome partitioning)	Cj1316c	pseA	-2.95	1.82e-46	914.81	935.8	10243	10243	914.81	AL111168	1244255	1245392	925.4	974.8	11456	11456	925.4	AL111168	1244255	1245392	955.3	920.1	332	324.7	4719	4719	332	AL111168	1244255	1245392	331.78	322.2	5653	5653	331.78	AL111168	1244255	1245392	323.45	331.89
	Cj1282	mrdB	3	0.00141	11.44	11.7	124	124	11.44	AL111168	1213902	1215003	9.51	10	114	114	9.51	AL111168	1213902	1215003	10.85	10.47	32.84	32.1	452	452	32.84	AL111168	1213902	1215003	33.88	32.9	559	559	33.88	AL111168	1213902	1215003	32.5	33.36
E (Amino acid transport and metabolism)	Cj0007	gltB	-2.12	2.6e-43	426.79	436.6	18875	18875	426.79	AL111168	8143	12634	463.46	488.2	22662	22662	463.46	AL111168	8143	12634	462.4	445.12	226.94	222	12741	12741	226.94	AL111168	8143	12634	219.81	213.4	14793	14793	219.81	AL111168	8143	12634	217.7	223.37
	Cj0009	gltD	-2.62	3.12e-28	641.44	656.2	9134	9134	641.44	AL111168	14397	15843	721.23	759.7	11355	11355	721.23	AL111168	14397	15843	707.95	681.34	279.92	273.8	5060	5060	279.92	AL111168	14397	15843	274.95	267	5958	5958	274.95	AL111168	14397	15843	270.4	277.44
	Cj0345	trpE	-2.03	0.000205	21.02	21.5	259	259	21.02	AL111168	315397	316648	16.67	17.6	227	227	16.67	AL111168	315397	316648	19.55	18.84	9.34	9.1	146	146	9.34	AL111168	315397	316648	10.46	10.2	196	196	10.46	AL111168	315397	316648	9.65	9.9
	Cj1315c	hisH_1	-2.93	5.38e-38	373.85	382.4	2231	2231	373.85	AL111168	1243653	1244259	344.49	362.9	2273	2273	344.49	AL111168	1243653	1244259	372.65	359.17	127.38	124.6	965	965	127.38	AL111168	1243653	1244259	133.35	129.5	1211	1211	133.35	AL111168	1243653	1244259	127.05	130.37
	Cj0269c	ilvE	2.54	7.21e-24	504.52	516.1	4546	4546	504.52	AL111168	247655	248570	472.98	498.2	4712	4712	472.98	AL111168	247655	248570	507.15	488.75	1316.35	1287.4	15057	15057	1316.35	AL111168	247655	248570	1326.89	1288.4	18194	18194	1326.89	AL111168	247655	248570	1287.9	1321.62
	Cj0372	Cj0372	2.48	2.53e-21	460.61	471.2	5307	5307	460.61	AL111168	340017	341187	406.47	428.2	5178	5178	406.47	AL111168	340017	341187	449.7	433.54	1133.85	1108.9	16584	16584	1133.85	AL111168	340017	341187	1158.67	1125.1	20315	20315	1158.67	AL111168	340017	341187	1117	1146.26
	Cj0387	aroK	2.12	0.00329	38.13	39	187	187	38.13	AL111168	352814	353312	27.11	28.6	147	147	27.11	AL111168	352814	353312	33.8	32.62	70.03	68.5	436	436	70.03	AL111168	352814	353312	77.32	75.1	577	577	77.32	AL111168	352814	353312	71.8	73.68
	Cj0405	aroE	4.45	1.86e-41	68.73	70.3	534	534	68.73	AL111168	369851	370640	40.16	42.3	345	345	40.16	AL111168	369851	370640	56.3	54.44	246.16	240.8	2428	2428	246.16	AL111168	369851	370640	268.53	260.7	3175	3175	268.53	AL111168	369851	370640	250.75	257.35
	Cj0901	Cj0901	2.36	3.24e-05	40.13	41	294	294	40.13	AL111168	840762	841506	37.53	39.5	304	304	37.53	AL111168	840762	841506	40.25	38.83	88.49	86.5	823	823	88.49	AL111168	840762	841506	106.64	103.6	1189	1189	106.64	AL111168	840762	841506	95.05	97.57
	Cj0912c	cysM	4.21	2.84e-40	95.12	97.3	843	843	95.12	AL111168	848409	849309	75.21	79.2	737	737	75.21	AL111168	848409	849309	88.25	85.16	367.97	359.9	4140	4140	367.97	AL111168	848409	849309	394.45	383	5320	5320	394.45	AL111168	848409	849309	371.45	381.21
	Cj0919c	Cj0919c	2.35	1.06e-10	159.24	162.9	1035	1035	159.24	AL111168	855673	856333	119.12	125.5	856	856	119.12	AL111168	855673	856333	144.2	139.18	325.43	318.3	2685	2685	325.43	AL111168	855673	856333	370.96	360.2	3669	3669	370.96	AL111168	855673	856333	339.25	348.2
	Cj0920c	Cj0920c	2.24	1.57e-15	617.1	631.3	4576	4576	617.1	AL111168	856343	857096	541.8	570.7	4442	4442	541.8	AL111168	856343	857096	601	579.45	1318.99	1290	12416	12416	1318.99	AL111168	856343	857096	1444.07	1402.2	16295	16295	1444.07	AL111168	856343	857096	1346.1	1381.53
	Cj0921c	peb1A	2.31	3.66e-23	5653.94	5783.9	43429	43429	5653.94	AL111168	857097	857877	5255.29	5535.8	44631	44631	5255.29	AL111168	857097	857877	5659.85	5454.62	13251.5	12960.4	129213	129213	13251.5	AL111168	857097	857877	13597.6	13203.2	158939	158939	13597.6	AL111168	857097	857877	13081.8	13424.6
	Cj1008c	aroB	2.16	4.59e-07	97.99	100.2	1019	1019	97.99	AL111168	939060	940116	71.58	75.4	823	823	71.58	AL111168	939060	940116	87.8	84.78	185.89	181.8	2454	2454	185.89	AL111168	939060	940116	202.91	197	3211	3211	202.91	AL111168	939060	940116	189.4	194.4
	Cj1017c	livH	2.06	7.79e-09	186.79	191.1	1650	1650	186.79	AL111168	949843	950740	163.11	171.8	1593	1593	163.11	AL111168	949843	950740	181.45	174.95	372.77	364.6	4180	4180	372.77	AL111168	949843	950740	396	384.5	5323	5323	396	AL111168	949843	950740	374.55	384.38
	Cj1378	selA	2.14	7.28e-07	84.97	86.9	1107	1107	84.97	AL111168	1316387	1317710	85.81	90.4	1236	1236	85.81	AL111168	1316387	1317710	88.65	85.39	191.25	187	3163	3163	191.25	AL111168	1316387	1317710	197.92	192.2	3924	3924	197.92	AL111168	1316387	1317710	189.6	194.58
	Cj1604	hisI	2.52	4.02e-13	96.01	98.2	590	590	96.01	AL111168	1531710	1532334	88.02	92.7	598	598	88.02	AL111168	1531710	1532334	95.45	92.02	251	245.5	1958	1958	251	AL111168	1531710	1532334	243.08	236	2273	2273	243.08	AL111168	1531710	1532334	240.75	247.04
F (Nucleotide transport and meabolism)	Cj1498c	purA	-2.17	1.49e-58	590.45	604	7274	7274	590.45	AL111168	1431091	1432342	570.23	600.7	7767	7767	570.23	AL111168	1431091	1432342	602.35	580.34	289.34	283	4525	4525	289.34	AL111168	1431091	1432342	280.31	272.2	5255	5255	280.31	AL111168	1431091	1432342	277.6	284.83
	Cj0067	Cj0067	2.62	0.0067	13.54	13.9	164	164	13.54	AL111168	79826	81056	10.16	10.7	136	136	10.16	AL111168	79826	81056	12.3	11.85	33.1	32.4	509	509	33.1	AL111168	79826	81056	33.09	32.1	610	610	33.09	AL111168	79826	81056	32.25	33.1
G (Carbohydrate transport and metabolism)	Cj0360	glmM	2.84	3.87e-26	269.73	275.9	3554	3554	269.73	AL111168	327142	328480	242.86	255.8	3538	3538	242.86	AL111168	327142	328480	265.85	256.29	791.98	774.6	13247	13247	791.98	AL111168	327142	328480	757.18	735.2	15182	15182	757.18	AL111168	327142	328480	754.9	774.58
	Cj0597	fba	2.04	1.31e-11	922.12	943.3	9671	9671	922.12	AL111168	554052	555117	919.48	968.6	10662	10662	919.48	AL111168	554052	555117	955.95	920.8	2012.9	1968.7	26799	26799	2012.9	AL111168	554052	555117	1986.64	1929	31706	31706	1986.64	AL111168	554052	555117	1948.85	1999.77
	Cj0641	Cj0641	2.18	0.00357	30.19	30.9	256	256	30.19	AL111168	602325	603186	23.47	24.7	220	220	23.47	AL111168	602325	603186	27.8	26.83	58.35	57.1	628	628	58.35	AL111168	602325	603186	66.11	64.2	853	853	66.11	AL111168	602325	603186	60.65	62.23
	Cj0860	Cj0860	2.08	0.01	27.34	28	235	235	27.34	AL111168	806074	806947	24.51	25.8	233	233	24.51	AL111168	806074	806947	26.9	25.92	56.99	55.7	622	622	56.99	AL111168	806074	806947	57.94	56.3	758	758	57.94	AL111168	806074	806947	56	57.47
	Cj0981c	cjaB	2.24	0.03	15.95	16.3	196	196	15.95	AL111168	914280	915528	13.17	13.9	179	179	13.17	AL111168	914280	915528	15.1	14.56	33.01	32.3	515	515	33.01	AL111168	914280	915528	36.31	35.3	679	679	36.31	AL111168	914280	915528	33.8	34.66
	Cj1375	Cj1375	2.58	2.38e-11	77.65	79.4	991	991	77.65	AL111168	1312554	1313850	64.63	68.1	912	912	64.63	AL111168	1312554	1313850	73.75	71.14	192.7	188.5	3122	3122	192.7	AL111168	1312554	1313850	197.93	192.2	3844	3844	197.93	AL111168	1312554	1313850	190.35	195.31
	Cj1544c	Cj1544c	3.76	2.72e-14	36.68	37.5	324	324	36.68	AL111168	1475692	1476589	23.75	25	232	232	23.75	AL111168	1475692	1476589	31.25	30.22	115.66	113.1	1297	1297	115.66	AL111168	1475692	1476589	125.58	121.9	1688	1688	125.58	AL111168	1475692	1476589	117.5	120.62
H (Coenzyme transport and metabolism)	Cj1622	ribD	-2.25	3.78e-12	60.06	61.4	598	598	60.06	AL111168	1550234	1551245	52.96	55.8	583	583	52.96	AL111168	1550234	1551245	58.6	56.51	27.46	26.9	347	347	27.46	AL111168	1550234	1551245	25.94	25.2	393	393	25.94	AL111168	1550234	1551245	26.05	26.7
	Cj0296c	panD	3.67	1.72e-28	79.96	81.8	300	300	79.96	AL111168	271040	271421	74.49	78.5	309	309	74.49	AL111168	271040	271421	80.15	77.22	309.27	302.5	1473	1473	309.27	AL111168	271040	271421	294.77	286.2	1683	1683	294.77	AL111168	271040	271421	294.35	302.02
	Cj0297c	panC	3.72	9.82e-50	197.71	202.3	1653	1653	197.71	AL111168	271417	272266	190.5	200.7	1761	1761	190.5	AL111168	271417	272266	201.5	194.11	772.23	755.3	8196	8196	772.23	AL111168	271417	272266	768	745.7	9771	9771	768	AL111168	271417	272266	750.5	770.11
	Cj0298c	panB	4.43	1.34e-60	226.73	231.9	1842	1842	226.73	AL111168	272276	273101	234.01	246.5	2102	2102	234.01	AL111168	272276	273101	239.2	230.37	1103.62	1079.4	11382	11382	1103.62	AL111168	272276	273101	1070.69	1039.6	13237	13237	1070.69	AL111168	272276	273101	1059.5	1087.15
	Cj0307	bioA	3.22	5.06e-08	24.12	24.7	305	305	24.12	AL111168	279425	280709	23.39	24.6	327	327	23.39	AL111168	279425	280709	24.65	23.76	83.36	81.5	1338	1338	83.36	AL111168	279425	280709	79.26	77	1525	1525	79.26	AL111168	279425	280709	79.25	81.31
	Cj0308c	bioD	2.43	0.03	11.73	12	70	70	11.73	AL111168	280695	281301	10.46	11	69	69	10.46	AL111168	280695	281301	11.5	11.09	27.06	26.5	205	205	27.06	AL111168	280695	281301	30.17	29.3	274	274	30.17	AL111168	280695	281301	27.9	28.62
	Cj0363c	hemN_1	2.06	0.03	24.12	24.7	320	320	24.12	AL111168	329375	330722	16.57	17.5	243	243	16.57	AL111168	329375	330722	21.1	20.35	42.7	41.8	719	719	42.7	AL111168	329375	330722	46.62	45.3	941	941	46.62	AL111168	329375	330722	43.55	44.66
	Cj0453	thiC	3.45	2.29e-38	139.64	142.8	1778	1778	139.64	AL111168	418572	419865	132.69	139.8	1868	1868	132.69	AL111168	418572	419865	141.3	136.16	501.12	490.1	8100	8100	501.12	AL111168	418572	419865	498.7	484.2	9663	9663	498.7	AL111168	418572	419865	487.15	499.91
	Cj0810	nadE	2.89	7.11e-10	45.91	47	335	335	45.91	AL111168	761403	762144	36.19	38.1	292	292	36.19	AL111168	761403	762144	42.55	41.05	126.84	124.1	1175	1175	126.84	AL111168	761403	762144	125.09	121.5	1389	1389	125.09	AL111168	761403	762144	122.8	125.97
	Cj0841c	mobB	3.37	7.91e-05	14.45	14.8	70	70	14.45	AL111168	789048	789540	8.59	9	46	46	8.59	AL111168	789048	789540	11.9	11.52	41.95	41	258	258	41.95	AL111168	789048	789540	40.42	39.2	298	298	40.42	AL111168	789048	789540	40.1	41.18
	Cj1218c	ribA_3	2.43	1.42e-10	84.62	86.6	510	510	84.62	AL111168	1145871	1146483	80.89	85.2	539	539	80.89	AL111168	1145871	1146483	85.9	82.76	222.99	218.1	1706	1706	222.99	AL111168	1145871	1146483	205.86	199.9	1888	1888	205.86	AL111168	1145871	1146483	209	214.43
	Cj1243	Cj1243	2.41	5.1e-13	136.09	139.2	1371	1371	136.09	AL111168	1170921	1171944	135.21	142.4	1506	1506	135.21	AL111168	1170921	1171944	140.8	135.65	351.95	344.2	4501	4501	351.95	AL111168	1170921	1171944	343.05	333.1	5259	5259	343.05	AL111168	1170921	1171944	338.65	347.5
	Cj1458c	thiL	2.12	0.00638	32.74	33.5	265	265	32.74	AL111168	1395371	1396193	23.02	24.2	206	206	23.02	AL111168	1395371	1396193	28.85	27.88	61.11	59.8	628	628	61.11	AL111168	1395371	1396193	64.38	62.5	793	793	64.38	AL111168	1395371	1396193	61.15	62.75
	Cj1517	moaD	3.9	1.37e-31	72.73	74.4	159	159	72.73	AL111168	1453142	1453364	43.03	45.3	104	104	43.03	AL111168	1453142	1453364	59.85	57.88	220.52	215.7	612	612	220.52	AL111168	1453142	1453364	259.11	251.6	862	862	259.11	AL111168	1453142	1453364	233.65	239.82
	Cj1518	moaE	2.33	3.74e-12	182.42	186.6	803	803	182.42	AL111168	1453364	1453811	204.03	214.9	993	993	204.03	AL111168	1453364	1453811	200.75	193.23	492.84	482	2754	2754	492.84	AL111168	1453364	1453811	466.07	452.6	3122	3122	466.07	AL111168	1453364	1453811	467.3	479.46
	Cj1519	moeA2	2.22	9.74e-11	174.1	178.1	2042	2042	174.1	AL111168	1453814	1455005	168.11	177.1	2180	2180	168.11	AL111168	1453814	1455005	177.6	171.11	418.37	409.2	6229	6229	418.37	AL111168	1453814	1455005	388.96	377.7	6942	6942	388.96	AL111168	1453814	1455005	393.45	403.66
I (Lipid transport and metabolism)	Cj0441	acpP	2.7	2.71e-12	1128.73	1154.7	2601	2601	1128.73	AL111168	409792	410026	703.75	741.3	1793	1793	703.75	AL111168	409792	410026	948	916.24	2467.83	2413.6	7219	7219	2467.83	AL111168	409792	410026	2786.45	2705.6	9771	9771	2786.45	AL111168	409792	410026	2559.6	2627.14
	Cj0516	plsC	2.78	0.000538	20.22	20.7	138	138	20.22	AL111168	481876	482569	10.74	11.3	81	81	10.74	AL111168	481876	482569	16	15.48	44.09	43.1	382	382	44.09	AL111168	481876	482569	47.28	45.9	491	491	47.28	AL111168	481876	482569	44.5	45.69
	Cj0847	psd	2.98	1.18e-07	32.96	33.7	260	260	32.96	AL111168	794425	795226	23.05	24.3	201	201	23.05	AL111168	794425	795226	29	28	87.88	86	880	880	87.88	AL111168	794425	795226	89.22	86.6	1071	1071	89.22	AL111168	794425	795226	86.3	88.55
	Cj1067	pgsA	4	5.86e-19	37.82	38.7	200	200	37.82	AL111168	1002566	1003103	32.67	34.4	191	191	32.67	AL111168	1002566	1003103	36.55	35.24	155.96	152.5	1047	1047	155.96	AL111168	1002566	1003103	144.15	140	1160	1160	144.15	AL111168	1002566	1003103	146.25	150.06
	Cj1308	Cj1308	3.58	2e-23	207.99	212.8	467	467	207.99	AL111168	1238356	1238584	138.98	146.4	345	345	138.98	AL111168	1238356	1238584	179.6	173.48	586.97	574.1	1673	1673	586.97	AL111168	1238356	1238584	734.33	713	2509	2509	734.33	AL111168	1238356	1238584	643.55	660.65
J (Translation ribosomal structure and biogenesis)	Cj1181c	tsf	-2.14	0	1385.54	1417.4	14654	14654	1385.54	AL111168	1107718	1108792	1253.84	1320.8	14662	14662	1253.84	AL111168	1107718	1108792	1369.1	1319.69	653.43	639.1	8773	8773	653.43	AL111168	1107718	1108792	662.28	643.1	10659	10659	662.28	AL111168	1107718	1108792	641.1	657.85
	Cj1182c	rpsB	-2.02	0	1267.8	1296.9	9888	9888	1267.8	AL111168	1108791	1109583	1269.71	1337.5	10949	10949	1269.71	AL111168	1108791	1109583	1317.2	1268.75	681.56	666.6	6748	6748	681.56	AL111168	1108791	1109583	657.37	638.3	7802	7802	657.37	AL111168	1108791	1109583	652.45	669.46
	Cj1594	rpsD	-2.02	0	2710.99	2773.3	16739	16739	2710.99	AL111168	1523257	1523884	2665.7	2808	18198	18198	2665.7	AL111168	1523257	1523884	2790.65	2688.34	1402.11	1371.3	10990	10990	1402.11	AL111168	1523257	1523884	1428.06	1386.6	13418	13418	1428.06	AL111168	1523257	1523884	1378.95	1415.09
	Cj1612	prfA	-2.2	1.63e-33	185.69	190	1953	1953	185.69	AL111168	1538776	1539844	200.63	211.3	2333	2333	200.63	AL111168	1538776	1539844	200.65	193.16	90.33	88.3	1206	1206	90.33	AL111168	1538776	1539844	96.6	93.8	1546	1546	96.6	AL111168	1538776	1539844	91.05	93.46
	Cj1709c	Cj1709c	-2.25	4.55e-08	36.78	37.6	276	276	36.78	AL111168	1620898	1621660	33.15	34.9	275	275	33.15	AL111168	1620898	1621660	36.25	34.96	14.28	14	136	136	14.28	AL111168	1620898	1621660	18.74	18.2	214	214	18.74	AL111168	1620898	1621660	16.1	16.51
	Cj0722c	Cj0722c	4.53	0.000135	6.1	6.2	49	49	6.1	AL111168	677497	678313	4.95	5.2	44	44	4.95	AL111168	677497	678313	5.7	5.53	25.39	24.8	259	259	25.39	AL111168	677497	678313	27.56	26.8	337	337	27.56	AL111168	677497	678313	25.8	26.47
	Cj0845c	gltX	2.02	1.08e-07	190.56	194.9	2432	2432	190.56	AL111168	791923	793219	155.84	164.2	2199	2199	155.84	AL111168	791923	793219	179.55	173.2	366.02	358	5930	5930	366.02	AL111168	791923	793219	377.99	367	7341	7341	377.99	AL111168	791923	793219	362.5	372
	Cj0960c	rnpA	2.42	2.16e-11	299.67	306.6	965	965	299.67	AL111168	901040	901367	207.84	218.9	740	740	207.84	AL111168	901040	901367	262.75	253.76	605.94	592.6	2477	2477	605.94	AL111168	901040	901367	699.76	679.5	3429	3429	699.76	AL111168	901040	901367	636.05	652.85
	Cj1280c	Cj1280c	5.5	4.27e-21	23.16	23.7	221	221	23.16	AL111168	1212856	1213825	17.72	18.7	187	187	17.72	AL111168	1212856	1213825	21.2	20.44	113.76	111.3	1378	1378	113.76	AL111168	1212856	1213825	125.54	121.9	1823	1823	125.54	AL111168	1212856	1213825	116.6	119.65
	Cj1379	selB	2.71	0.00134	15.86	16.2	282	282	15.86	AL111168	1317706	1319512	11.44	12.1	225	225	11.44	AL111168	1317706	1319512	14.15	13.65	37.21	36.4	840	840	37.21	AL111168	1317706	1319512	41.49	40.3	1123	1123	41.49	AL111168	1317706	1319512	38.35	39.35
K (Transcription)	Cj0757	hrcA	-6.24	0	2851.23	2916.8	22322	22322	2851.23	AL111168	707839	708634	2640.74	2781.7	22858	22858	2640.74	AL111168	707839	708634	2849.25	2745.98	478.25	467.7	4753	4753	478.25	AL111168	707839	708634	458.05	444.8	5457	5457	458.05	AL111168	707839	708634	456.25	468.15
	Cj1001	rpoD	-2.28	3.56e-61	654.54	669.6	12047	12047	654.54	AL111168	931190	933059	575.59	606.3	11713	11713	575.59	AL111168	931190	933059	637.95	615.06	287.57	281.3	6719	6719	287.57	AL111168	931190	933059	286.31	278	8019	8019	286.31	AL111168	931190	933059	279.65	286.94
	Cj1230	hspR	-3.16	0	2256.78	2308.6	8334	8334	2256.78	AL111168	1158787	1159162	2233.42	2352.7	9119	9119	2233.42	AL111168	1158787	1159162	2330.65	2245.1	757.91	741.3	3553	3553	757.91	AL111168	1158787	1159162	756.82	734.9	4253	4253	756.82	AL111168	1158787	1159162	738.1	757.36
	Cj0101	Cj0101	2.58	2.65e-10	75.58	77.3	623	623	75.58	AL111168	109104	109941	53.66	56.5	489	489	53.66	AL111168	109104	109941	66.9	64.62	163.52	159.9	1711	1711	163.52	AL111168	109104	109941	191.34	185.8	2400	2400	191.34	AL111168	109104	109941	172.85	177.43
	Cj0394c	Cj0394c	2.39	0.00707	16.92	17.3	105	105	16.92	AL111168	361705	362335	15.16	16	104	104	15.16	AL111168	361705	362335	16.65	16.04	34.28	33.5	270	270	34.28	AL111168	361705	362335	47.35	46	447	447	47.35	AL111168	361705	362335	39.75	40.82
	Cj0440c	Cj0440c	2.53	1.89e-07	53.73	55	354	354	53.73	AL111168	409014	409683	37.75	39.8	275	275	37.75	AL111168	409014	409683	47.4	45.74	126.98	124.2	1062	1062	126.98	AL111168	409014	409683	119.2	115.7	1195	1195	119.2	AL111168	409014	409683	119.95	123.09
	Cj0883c	Cj0883c	2.06	4.79e-05	105.01	107.4	425	425	105.01	AL111168	819739	820150	69.05	72.7	309	309	69.05	AL111168	819739	820150	90.05	87.03	173.81	170	893	893	173.81	AL111168	819739	820150	207.34	201.3	1277	1277	207.34	AL111168	819739	820150	185.65	190.57
	Cj1349c	Cj1349c	2.55	0.02	10.33	10.6	133	133	10.33	AL111168	1280991	1282299	7.37	7.8	105	105	7.37	AL111168	1280991	1282299	9.2	8.85	21.04	20.6	344	344	21.04	AL111168	1280991	1282299	27.04	26.3	530	530	27.04	AL111168	1280991	1282299	23.45	24.04
	Cj1635c	rnc	2.03	4.33e-07	134.49	137.6	894	894	134.49	AL111168	1560810	1561485	134.98	142.2	992	992	134.98	AL111168	1560810	1561485	139.9	134.74	295.09	288.6	2490	2490	295.09	AL111168	1560810	1561485	289.07	280.7	2924	2924	289.07	AL111168	1560810	1561485	284.65	292.08
L (Replication recombination and repair)	Cj1027c	gyrA	-2.55	2.28e-37	954.9	976.8	24374	24374	954.9	AL111168	957630	960222	975.96	1028.1	27543	27543	975.96	AL111168	957630	960222	1002.45	965.43	409.13	400.1	13257	13257	409.13	AL111168	957630	960222	398.27	386.7	15470	15470	398.27	AL111168	957630	960222	393.4	403.7
	Cj1071	ssb	-2.3	0	1413.93	1446.4	7686	7686	1413.93	AL111168	1005537	1006089	1459.03	1536.9	8769	8769	1459.03	AL111168	1005537	1006089	1491.65	1436.48	667.05	652.4	4603	4603	667.05	AL111168	1005537	1006089	663.44	644.2	5488	5488	663.44	AL111168	1005537	1006089	648.3	665.24
	Cj0002	dnaN	3	8.41e-12	90.14	92.2	948	948	90.14	AL111168	1482	2550	56.16	59.2	653	653	56.16	AL111168	1482	2550	75.7	73.15	202.31	197.9	2701	2701	202.31	AL111168	1482	2550	264.67	257	4236	4236	264.67	AL111168	1482	2550	227.45	233.49
	Cj0979c	Cj0979c	2.21	0.00114	36.93	37.8	192	192	36.93	AL111168	912434	912962	25.57	26.9	147	147	25.57	AL111168	912434	912962	32.35	31.25	70.6	69	466	466	70.6	AL111168	912434	912962	76.46	74.2	605	605	76.46	AL111168	912434	912962	71.6	73.53
	Cj1132c	Cj1132c	2.09	0.01	27.85	28.5	218	218	27.85	AL111168	1065938	1066733	22.3	23.5	193	193	22.3	AL111168	1065938	1066733	26	25.07	55.54	54.3	552	552	55.54	AL111168	1065938	1066733	56.15	54.5	669	669	56.15	AL111168	1065938	1066733	54.4	55.85
	Cj1461	Cj1461	2.5	0.04	11.28	11.5	76	76	11.28	AL111168	1397725	1398409	4.7	5	35	35	4.7	AL111168	1397725	1398409	8.25	7.99	18.48	18.1	158	158	18.48	AL111168	1397725	1398409	23.9	23.2	245	245	23.9	AL111168	1397725	1398409	20.65	21.19
M (Cell wall/membrane/envelope biogenesis)	Cj0085c	Cj0085c	2.19	0.02	24.07	24.6	165	165	24.07	AL111168	94296	94992	13.86	14.6	105	105	13.86	AL111168	94296	94992	19.6	18.96	39.65	38.8	345	345	39.65	AL111168	94296	94992	48.61	47.2	507	507	48.61	AL111168	94296	94992	43	44.13
	Cj0277	mreC	2.05	0.04	20.72	21.2	153	153	20.72	AL111168	254078	254828	17.88	18.8	146	146	17.88	AL111168	254078	254828	20	19.3	40.21	39.3	377	377	40.21	AL111168	254078	254828	43.95	42.7	494	494	43.95	AL111168	254078	254828	41	42.08
	Cj0361	lspA	5.56	1.88e-46	78.69	80.5	365	365	78.69	AL111168	328472	328943	52.26	55	268	268	52.26	AL111168	328472	328943	67.75	65.48	379.25	370.9	2233	2233	379.25	AL111168	328472	328943	393.44	382	2777	2777	393.44	AL111168	328472	328943	376.45	386.34
	Cj0367c	cmeA	2.71	8.19e-23	243.84	249.4	2651	2651	243.84	AL111168	335717	336821	223.46	235.4	2686	2686	223.46	AL111168	335717	336821	242.4	233.65	693.27	678	9568	9568	693.27	AL111168	335717	336821	654.5	635.5	10828	10828	654.5	AL111168	335717	336821	656.75	673.89
	Cj0407	lgt	2.37	0.000224	31.61	32.3	254	254	31.61	AL111168	371703	372519	29.83	31.4	265	265	29.83	AL111168	371703	372519	31.85	30.72	78.52	76.8	801	801	78.52	AL111168	371703	372519	76.54	74.3	936	936	76.54	AL111168	371703	372519	75.55	77.53
	Cj0599	Cj0599	2.11	0.00137	44.07	45.1	414	414	44.07	AL111168	556650	557604	34.56	36.4	359	359	34.56	AL111168	556650	557604	40.75	39.31	86.87	85	1036	1036	86.87	AL111168	556650	557604	89.39	86.8	1278	1278	89.39	AL111168	556650	557604	85.9	88.13
	Cj0843c	Cj0843c	2.75	1.57e-09	53.02	54.2	848	849	53.02	AL111168	790017	791643	40.44	42.6	716	716	40.44	AL111168	790017	791643	48.4	46.73	128.4	125.6	2610	2610	128.4	AL111168	790017	791643	144.62	140.4	3524	3524	144.62	AL111168	790017	791643	133	136.51
	Cj0943	lolA	2.31	0.03	14.34	14.7	72	72	14.34	AL111168	883525	884035	9.36	9.9	52	52	9.36	AL111168	883525	884035	12.3	11.85	27.61	27	176	176	27.61	AL111168	883525	884035	30.75	29.9	235	235	30.75	AL111168	883525	884035	28.45	29.18
	Cj0946	Cj0946	5	0.00333	3.62	3.7	48	48	3.62	AL111168	886167	887514	1.7	1.8	25	25	1.7	AL111168	886167	887514	2.75	2.66	13.36	13.1	225	225	13.36	AL111168	886167	887514	14.81	14.4	299	299	14.81	AL111168	886167	887514	13.75	14.09
	Cj1007c	Cj1007c	2.07	0.000292	57.23	58.5	886	886	57.23	AL111168	937492	939064	50.71	53.4	868	868	50.71	AL111168	937492	939064	55.95	53.97	115.66	113.1	2273	2273	115.66	AL111168	937492	939064	121.75	118.2	2868	2868	121.75	AL111168	937492	939064	115.65	118.71
	Cj1055c	Cj1055c	2.36	0.00135	26.96	27.6	524	524	26.96	AL111168	990923	992897	19.68	20.7	423	423	19.68	AL111168	990923	992897	24.15	23.32	56.98	55.7	1406	1406	56.98	AL111168	990923	992897	60.11	58.4	1778	1778	60.11	AL111168	990923	992897	57.05	58.54
	Cj1068	Cj1068	3.47	2.18e-13	32.93	33.7	359	359	32.93	AL111168	1003099	1004206	35.26	37.1	425	425	35.26	AL111168	1003099	1004206	35.4	34.1	128.77	125.9	1782	1782	128.77	AL111168	1003099	1004206	123.64	120	2051	2051	123.64	AL111168	1003099	1004206	122.95	126.2
	Cj1120c	pglF	2.69	1.01e-18	139.86	143.1	2442	2442	139.86	AL111168	1052029	1053802	128.94	135.8	2489	2489	128.94	AL111168	1052029	1053802	139.45	134.4	391.08	382.5	8668	8668	391.08	AL111168	1052029	1053802	379.38	368.4	10080	10080	379.38	AL111168	1052029	1053802	375.45	385.23
	Cj1121c	pglE	3.12	7.21e-34	249.62	255.4	2854	2854	249.62	AL111168	1053803	1054964	208.53	219.7	2636	2636	208.53	AL111168	1053803	1054964	237.55	229.08	749.5	733	10878	10878	749.5	AL111168	1053803	1054964	773.35	750.9	13455	13455	773.35	AL111168	1053803	1054964	741.95	761.43
	Cj1125c	pglA	2.2	0.00219	30.62	31.3	341	341	30.62	AL111168	1056838	1057969	28.1	29.6	346	346	28.1	AL111168	1056838	1057969	30.45	29.36	66.77	65.3	944	944	66.77	AL111168	1056838	1057969	70.8	68.7	1200	1200	70.8	AL111168	1056838	1057969	67	68.78
	Cj1129c	pglH	3.29	2.26e-19	67.42	69	717	717	67.42	AL111168	1062130	1063210	51.37	54.1	604	604	51.37	AL111168	1062130	1063210	61.55	59.39	206.65	202.1	2790	2790	206.65	AL111168	1062130	1063210	208.84	202.8	3380	3380	208.84	AL111168	1062130	1063210	202.45	207.75
	Cj1131c	gne	2.73	3.57e-26	361.33	369.6	3512	3512	361.33	AL111168	1064894	1065881	359.56	378.8	3864	3864	359.56	AL111168	1064894	1065881	374.2	360.45	1055.88	1032.7	13028	13028	1055.88	AL111168	1064894	1065881	1039.5	1009.3	15375	15375	1039.5	AL111168	1064894	1065881	1021	1047.69
	Cj1215	Cj1215	2.6	6.3e-13	79.86	81.7	913	913	79.86	AL111168	1143865	1145026	79.19	83.4	1001	1001	79.19	AL111168	1143865	1145026	82.55	79.52	224.96	220	3265	3265	224.96	AL111168	1143865	1145026	216.06	209.8	3759	3759	216.06	AL111168	1143865	1145026	214.9	220.51
	Cj1478c	cadF	2.16	2.92e-17	1493.05	1527.4	14115	14115	1493.05	AL111168	1413912	1414872	1381.12	1454.8	14436	14436	1381.12	AL111168	1413912	1414872	1491.1	1437.09	3233.89	3162.8	38810	38810	3233.89	AL111168	1413912	1414872	3366.85	3269.2	48436	48436	3366.85	AL111168	1413912	1414872	3216	3300.37
N (Cell motility)	Cj0042	flgD	-3.43	5.12e-24	1417.98	1450.6	12358	12358	1417.98	AL111168	61342	62227	1411.71	1487.1	13603	13603	1411.71	AL111168	61342	62227	1468.85	1414.85	444.17	434.4	4914	4914	444.17	AL111168	61342	62227	435.6	423	5777	5777	435.6	AL111168	61342	62227	428.7	439.88
	Cj0043	flgE	-3.76	2.99e-25	1177.03	1204.1	18986	18986	1177.03	AL111168	62230	63868	1175.25	1238	20960	20960	1175.25	AL111168	62230	63868	1221.05	1176.14	339.17	331.7	6945	6945	339.17	AL111168	62230	63868	327.22	317.7	8032	8032	327.22	AL111168	62230	63868	324.7	333.19
	Cj0547	flaG	-4.62	4.29e-29	730.53	747.3	2633	2633	730.53	AL111168	510183	510549	663.24	698.6	2643	2643	663.24	AL111168	510183	510549	722.95	696.88	154.96	151.6	709	709	154.96	AL111168	510183	510549	166.1	161.3	911	911	166.1	AL111168	510183	510549	156.45	160.53
	Cj0548	fliD	-2.43	0	7702.24	7879.2	146313	146313	7702.24	AL111168	510551	512480	7116.57	7496.5	149468	149468	7116.57	AL111168	510551	512480	7687.85	7409.4	3267.45	3195.7	78793	78793	3267.45	AL111168	510551	512480	3231.52	3137.8	93414	93414	3231.52	AL111168	510551	512480	3166.75	3249.49
	Cj0549	fliS	-2.36	5.77e-15	3241.62	3316.1	12354	12354	3241.62	AL111168	512491	512878	2985.79	3145.2	12581	12581	2985.79	AL111168	512491	512878	3230.65	3113.71	1432.02	1400.6	6928	6928	1432.02	AL111168	512491	512878	1381	1340.9	8009	8009	1381	AL111168	512491	512878	1370.75	1406.51
	Cj0687c	flgH	-3.14	2.42e-49	1082.88	1107.8	7454	7454	1082.88	AL111168	641101	641800	1091.23	1149.5	8305	8305	1091.23	AL111168	641101	641800	1128.65	1087.05	374.79	366.6	3275	3275	374.79	AL111168	641101	641800	363.82	353.3	3811	3811	363.82	AL111168	641101	641800	359.95	369.31
	Cj0697	flgG2	-3.31	4.3e-21	1061.18	1085.6	8496	8496	1061.18	AL111168	655201	656014	1008.71	1062.6	8929	8929	1008.71	AL111168	655201	656014	1074.1	1034.95	343.88	336.3	3495	3495	343.88	AL111168	655201	656014	321.34	312	3915	3915	321.34	AL111168	655201	656014	324.15	332.61
	Cj0698	flgG	-3.95	1.73e-26	1099.45	1124.7	8575	8575	1099.45	AL111168	656042	656834	1060.62	1117.2	9146	9146	1060.62	AL111168	656042	656834	1120.95	1080.04	301.49	294.9	2985	2985	301.49	AL111168	656042	656834	281.08	272.9	3336	3336	281.08	AL111168	656042	656834	283.9	291.28
	Cj0887c	flaD	-4.81	1.35e-34	1234.43	1262.8	27388	27388	1234.43	AL111168	823632	825885	1194.68	1258.5	29306	29306	1194.68	AL111168	823632	825885	1260.65	1214.55	271.79	265.8	7655	7655	271.79	AL111168	823632	825885	265.8	258.1	8974	8974	265.8	AL111168	823632	825885	261.95	268.8
	Cj1338c	flaB	-2.86	0	4050.71	4143.8	67680	68571	4050.71	AL111168	1267367	1269086	3955.15	4166.3	73240	74026	3955.15	AL111168	1267367	1269086	4155.05	4002.93	1518.24	1484.9	32360	32626	1518.24	AL111168	1267367	1269086	1458.38	1416.1	37203	37568	1458.38	AL111168	1267367	1269086	1450.5	1488.31
	Cj1339c	flaA	-2.35	0	9876.86	10103.8	165057	167197	9876.86	AL111168	1269231	1270950	9890.98	10419	183075	185123	9890.98	AL111168	1269231	1270950	10261.4	9883.92	4648.59	4546.5	99093	99895	4648.59	AL111168	1269231	1270950	4293.06	4168.5	109638	110590	4293.06	AL111168	1269231	1270950	4357.5	4470.83
	Cj1462	flgI	-3.4	3.77e-50	1098.59	1123.8	11327	11327	1098.59	AL111168	1398467	1399514	1116.17	1175.8	12724	12724	1116.17	AL111168	1398467	1399514	1149.8	1107.38	361.77	353.8	4735	4735	361.77	AL111168	1398467	1399514	332.32	322.7	5214	5214	332.32	AL111168	1398467	1399514	338.25	347.04
	Cj1466	flgK	-3.68	3.01e-24	900.8	921.5	16207	16207	900.8	AL111168	1400601	1402428	879.59	926.5	17497	17497	879.59	AL111168	1400601	1402428	924	890.2	258.85	253.2	5912	5912	258.85	AL111168	1400601	1402428	256.88	249.4	7033	7033	256.88	AL111168	1400601	1402428	251.3	257.87
	Cj1729c	flgE2	-2.91	0	2546.25	2604.8	65144	65144	2546.25	AL111168	1638103	1640701	2694.47	2838.3	76218	76218	2694.47	AL111168	1638103	1640701	2721.55	2620.36	978.86	957.3	31791	31791	978.86	AL111168	1638103	1640701	938.09	910.9	36522	36522	938.09	AL111168	1638103	1640701	934.1	958.47
	Cj1564	Cj1564	2.01	3.85e-09	849.49	869	7764	16639	849.49	AL111168	1492002	1493991	665.26	700.8	6436	14407	665.26	AL111168	1492002	1493991	784.9	757.38	1560.01	1525.7	19971	38789	1560.01	AL111168	1492002	1493991	1678.61	1629.9	26587	50033	1678.61	AL111168	1492002	1493991	1577.8	1619.31
O (Posttranslational modification protein turnover chaperones)	Cj0017c	dsbI	-7.67	4.45e-41	996.85	1019.8	14990	14990	996.85	AL111168	21853	23380	822.03	865.9	13667	13667	822.03	AL111168	21853	23380	942.85	909.44	122.58	119.9	2340	2340	122.58	AL111168	21853	23380	129.83	126.1	2971	2971	129.83	AL111168	21853	23380	123	126.21
	Cj0509c	clpB	-7.09	0	5515.95	5642.7	139818	139818	5515.95	AL111168	474661	477235	5588.76	5887.1	156628	156628	5588.76	AL111168	474661	477235	5764.9	5552.36	847.05	828.4	27256	27256	847.05	AL111168	474661	477235	820.66	796.9	31655	31655	820.66	AL111168	474661	477235	812.65	833.85
	Cj0758	grpE	-4.54	0	10940.1	11191.5	57207	57207	10940.1	AL111168	708630	709161	10429	10985.7	60295	60295	10429	AL111168	708630	709161	11088.6	10684.5	2609.65	2552.3	17323	17323	2609.65	AL111168	708630	709161	2404.2	2334.5	19131	19131	2404.2	AL111168	708630	709161	2443.4	2506.92
	Cj0759	dnaK	-4.89	0	16900.2	17288.6	311553	311553	16900.2	AL111168	709182	711054	18265.2	19240.2	372284	372284	18265.2	AL111168	709182	711054	18264.4	17582.7	3910.31	3824.4	91509	91509	3910.31	AL111168	709182	711054	3750.3	3641.5	105207	105207	3750.3	AL111168	709182	711054	3732.95	3830.31
	Cj0864	Cj0864	-2.25	1.19e-64	1034.37	1058.1	3667	3667	1034.37	AL111168	810962	811322	899.31	947.3	3525	3525	899.31	AL111168	810962	811322	1002.7	966.84	459.96	449.9	2070	2070	459.96	AL111168	810962	811322	456.37	443.1	2462	2462	456.37	AL111168	810962	811322	446.5	458.16
	Cj1220	groES	-2.09	0	17198	17593.2	44203	44203	17198	AL111168	1149193	1149454	16368.1	17241.9	46514	46514	16368.1	AL111168	1149193	1149454	17417.5	16783	8542.11	8354.4	27871	27871	8542.11	AL111168	1149193	1149454	8600.11	8350.6	33637	33637	8600.11	AL111168	1149193	1149454	8352.5	8571.11
	Cj1221	groEL	-2.31	0	39581.8	40491.4	638475	638475	39581.8	AL111168	1149474	1151112	42740.4	45022.1	762251	762251	42740.4	AL111168	1149474	1151112	42756.8	41161.1	19476.2	19048.3	398809	398809	19476.2	AL111168	1149474	1151112	18546.6	18008.6	455252	455252	18546.6	AL111168	1149474	1151112	18528.5	19011.4
	Cj1229	cbpA	-4.66	1.67e-31	818.62	837.4	7207	7207	818.62	AL111168	1157878	1158772	754.79	795.1	7347	7347	754.79	AL111168	1157878	1158772	816.25	786.71	176.45	172.6	1972	1972	176.45	AL111168	1157878	1158772	183.1	177.8	2453	2453	183.1	AL111168	1157878	1158772	175.2	179.78
	Cj0133	Cj0133	7.73	0.00155	2.27	2.3	9	9	2.27	AL111168	135298	135700	0.69	0.7	3	3	0.69	AL111168	135298	135700	1.5	1.48	10.35	10.1	52	52	10.35	AL111168	135298	135700	13.45	13.1	81	81	13.45	AL111168	135298	135700	11.6	11.9
	Cj0228c	pcm	2.41	6.76e-11	128.46	131.4	797	797	128.46	AL111168	212821	213451	93.16	98.1	639	639	93.16	AL111168	212821	213451	114.75	110.81	278.96	272.8	2197	2197	278.96	AL111168	212821	213451	287.9	279.5	2718	2718	287.9	AL111168	212821	213451	276.15	283.43
	Cj0268c	Cj0268c	2.13	1.2e-12	586.9	600.4	6294	6294	586.9	AL111168	246554	247643	570.3	600.7	6762	6762	570.3	AL111168	246554	247643	600.55	578.6	1324.19	1295.1	18027	18027	1324.19	AL111168	246554	247643	1295.95	1258.4	21149	21149	1295.95	AL111168	246554	247643	1276.75	1310.07
	Cj0334	ahpC	2.36	1.61e-22	2185.72	2235.9	12850	12850	2185.72	AL111168	302382	302979	2065.97	2176.3	13429	13429	2065.97	AL111168	302382	302979	2206.1	2125.85	5435.52	5316.1	40566	40566	5435.52	AL111168	302382	302979	5258.33	5105.8	47043	47043	5258.33	AL111168	302382	302979	5210.95	5346.93
	Cj0518	htpG	2.83	8.83e-21	199.04	203.6	3581	3581	199.04	AL111168	483002	484829	142.42	150	2833	2833	142.42	AL111168	483002	484829	176.8	170.73	496.38	485.5	11337	11337	496.38	AL111168	483002	484829	529.83	514.5	14506	14506	529.83	AL111168	483002	484829	500	513.1
	Cj0559	Cj0559	2.2	1.03e-13	489.94	501.2	4516	4516	489.94	AL111168	521541	522477	493.76	520.1	5032	5032	493.76	AL111168	521541	522477	510.65	491.85	1148.11	1122.9	13434	13434	1148.11	AL111168	521541	522477	1152.39	1119	16164	16164	1152.39	AL111168	521541	522477	1120.95	1150.25
	Cj0596	peb4-cbf2	2.56	5.41e-31	2284.8	2337.3	18495	18495	2284.8	AL111168	553231	554053	2127.85	2241.4	19044	19044	2127.85	AL111168	553231	554053	2289.35	2206.33	6007.28	5875.3	61730	61730	6007.28	AL111168	553231	554053	6022.27	5847.6	74183	74183	6022.27	AL111168	553231	554053	5861.45	6014.77
	Cj0603c	dsbD	2.23	0.03	14.78	15.1	248	248	14.78	AL111168	560516	562220	12.13	12.8	225	225	12.13	AL111168	560516	562220	13.95	13.45	31.31	30.6	667	667	31.31	AL111168	560516	562220	32.54	31.6	831	831	32.54	AL111168	560516	562220	31.1	31.93
	Cj0723c	Cj0723c	4	9.27e-20	42.48	43.5	497	497	42.48	AL111168	678309	679497	31.7	33.4	410	410	31.7	AL111168	678309	679497	38.45	37.09	156.08	152.7	2318	2318	156.08	AL111168	678309	679497	159.3	154.7	2836	2836	159.3	AL111168	678309	679497	153.7	157.69
	Cj0779	tpx	3.25	2.17e-62	1513.01	1547.8	7867	7867	1513.01	AL111168	731404	731932	1464.82	1543	8421	8421	1464.82	AL111168	731404	731932	1545.4	1488.91	5180.62	5066.8	34195	34195	5180.62	AL111168	731404	731932	5111.36	4963.1	40443	40443	5111.36	AL111168	731404	731932	5014.95	5145.99
	Cj0872	dsbA	2.36	2.55e-11	171.46	175.4	1084	1084	171.46	AL111168	813674	814316	126.32	133.1	883	883	126.32	AL111168	813674	814316	154.25	148.89	353.74	346	2839	2839	353.74	AL111168	813674	814316	393.73	382.3	3788	3788	393.73	AL111168	813674	814316	364.15	373.74
	Cj0950c	Cj0950c	5.18	6.88e-63	112.29	114.9	481	481	112.29	AL111168	890354	890789	96.91	102.1	459	459	96.91	AL111168	890354	890789	108.5	104.6	566.39	553.9	3080	3080	566.39	AL111168	890354	890789	586.31	569.3	3822	3822	586.31	AL111168	890354	890789	561.6	576.35
	Cj1105	smpB	2.43	1.72e-06	43.04	44	192	192	43.04	AL111168	1039097	1039550	47.24	49.8	233	233	47.24	AL111168	1039097	1039550	46.9	45.14	114.96	112.4	651	651	114.96	AL111168	1039097	1039550	118.88	115.4	807	807	118.88	AL111168	1039097	1039550	113.9	116.92
	Cj1106	Cj1106	3.88	5.21e-33	62.48	63.9	371	371	62.48	AL111168	1039560	1040163	38.84	40.9	255	255	38.84	AL111168	1039560	1040163	52.4	50.66	198.46	194.1	1496	1496	198.46	AL111168	1039560	1040163	218.9	212.5	1978	1978	218.9	AL111168	1039560	1040163	203.3	208.68
	Cj1207c	Cj1207c	3.04	3.01e-12	141.04	144.3	775	775	141.04	AL111168	1136314	1136872	78.02	82.2	474	474	78.02	AL111168	1136314	1136872	113.25	109.53	320.4	313.4	2235	2235	320.4	AL111168	1136314	1136872	386.27	375.1	3230	3230	386.27	AL111168	1136314	1136872	344.25	353.34
	Cj1228c	htrA	3.24	3.87e-41	453.06	463.5	6331	6331	453.06	AL111168	1156260	1157679	419.48	441.9	6481	6481	419.48	AL111168	1156260	1157679	452.7	436.27	1540.34	1506.5	27324	27324	1540.34	AL111168	1156260	1157679	1469.49	1426.9	31248	31248	1469.49	AL111168	1156260	1157679	1466.7	1504.91
	Cj1380	Cj1380	5.15	5.49e-101	267.08	273.2	1870	1870	267.08	AL111168	1319560	1320271	176.33	185.7	1365	1365	176.33	AL111168	1319560	1320271	229.45	221.7	1130.37	1105.5	10047	10047	1130.37	AL111168	1319560	1320271	1296.8	1259.2	13817	13817	1296.8	AL111168	1319560	1320271	1182.35	1213.58
	Cj1501	Cj1501	2.99	1.49e-18	99.32	101.6	223	223	99.32	AL111168	1433818	1434046	124.88	131.5	310	310	124.88	AL111168	1433818	1434046	116.55	112.1	341.02	333.5	972	972	341.02	AL111168	1433818	1434046	373.46	362.6	1276	1276	373.46	AL111168	1433818	1434046	348.05	357.24
	Cj1664	Cj1664	4.52	1.63e-07	10.8	11	52	52	10.8	AL111168	1587981	1588470	8.26	8.7	44	44	8.26	AL111168	1587981	1588470	9.85	9.53	44.82	43.8	274	274	44.82	AL111168	1587981	1588470	46.67	45.3	342	342	46.67	AL111168	1587981	1588470	44.55	45.75
	Cj1665	Cj1665	2.8	0.00764	8.46	8.7	42	42	8.46	AL111168	1588430	1588934	9.48	10	52	52	9.48	AL111168	1588430	1588934	9.35	8.97	29.2	28.6	184	184	29.2	AL111168	1588430	1588934	24.49	23.8	185	185	24.49	AL111168	1588430	1588934	26.2	26.85
P (Inorganic ion transport and metabolism)	Cj0045c	Cj0045c	-2.98	3.88e-36	372.2	380.8	2650	2650	372.2	AL111168	65743	66466	327.11	344.6	2575	2575	327.11	AL111168	65743	66466	362.7	349.65	122.81	120.1	1110	1110	122.81	AL111168	65743	66466	126.82	123.1	1374	1374	126.82	AL111168	65743	66466	121.6	124.81
	Cj0613	pstS	-2.82	0	1664.2	1702.4	16323	16323	1664.2	AL111168	573223	574219	1857.28	1956.4	20141	20141	1857.28	AL111168	573223	574219	1829.4	1760.74	686.21	671.1	8544	8544	686.21	AL111168	573223	574219	643.59	624.9	9606	9606	643.59	AL111168	573223	574219	648	664.9
	Cj0614	pstC	-3.55	3.42e-81	202.65	207.3	1826	1826	202.65	AL111168	574228	575143	221.53	233.4	2207	2207	221.53	AL111168	574228	575143	220.35	212.09	69.94	68.4	800	800	69.94	AL111168	574228	575143	57.25	55.6	785	785	57.25	AL111168	574228	575143	62	63.59
	Cj0615	pstA	-3.71	5.94e-71	287.2	293.8	3080	3080	287.2	AL111168	575139	576228	302.44	318.6	3586	3586	302.44	AL111168	575139	576228	306.2	294.82	91.97	89.9	1252	1252	91.97	AL111168	575139	576228	77.27	75	1261	1261	77.27	AL111168	575139	576228	82.45	84.62
	Cj0616	pstB	-3.51	3.93e-93	226.12	231.3	1650	1650	226.12	AL111168	576224	576965	231.41	243.8	1867	1867	231.41	AL111168	576224	576965	237.55	228.76	70.6	69.1	654	654	70.6	AL111168	576224	576965	68.26	66.3	758	758	68.26	AL111168	576224	576965	67.7	69.43
	Cj0143c	Cj0143c	2.18	3.78e-07	85.59	87.6	751	751	85.59	AL111168	145615	146506	78.44	82.6	761	761	78.44	AL111168	145615	146506	85.1	82.02	183.51	179.5	2044	2044	183.51	AL111168	145615	146506	196.82	191.1	2628	2628	196.82	AL111168	145615	146506	185.3	190.17
	Cj0169	sodB	2.99	2.9e-49	1512.63	1547.4	9876	9876	1512.63	AL111168	166372	167035	1442.23	1519.2	10411	10411	1442.23	AL111168	166372	167035	1533.3	1477.43	4752.66	4648.2	39391	39391	4752.66	AL111168	166372	167035	4653.75	4518.8	46237	46237	4653.75	AL111168	166372	167035	4583.5	4703.21
	Cj0175c	cfbpA	10.25	1.44e-37	10.51	10.7	104	104	10.51	AL111168	171561	172566	9.23	9.7	101	101	9.23	AL111168	171561	172566	10.2	9.87	106.82	104.5	1342	1342	106.82	AL111168	171561	172566	107.7	104.6	1622	1622	107.7	AL111168	171561	172566	104.55	107.26
	Cj0186c	Cj0186c	2.27	9.46e-07	70.66	72.3	501	501	70.66	AL111168	182067	182787	54.34	57.2	426	426	54.34	AL111168	182067	182787	64.75	62.5	146.88	143.6	1322	1322	146.88	AL111168	182067	182787	155.15	150.6	1674	1674	155.15	AL111168	182067	182787	147.1	151.01
	Cj0310c	Cj0310c	2.07	0.00245	53.32	54.5	178	178	53.32	AL111168	281628	281967	27.09	28.5	100	100	27.09	AL111168	281628	281967	41.5	40.21	80.7	78.9	342	342	80.7	AL111168	281628	281967	95.47	92.7	485	485	95.47	AL111168	281628	281967	85.8	88.09
	Cj0322	perR	3.84	1.33e-15	61.52	62.9	249	249	61.52	AL111168	293930	294341	32.63	34.4	146	146	32.63	AL111168	293930	294341	48.65	47.07	166.8	163.1	857	857	166.8	AL111168	293930	294341	216.59	210.3	1334	1334	216.59	AL111168	293930	294341	186.7	191.7
	Cj0522	Cj0522	2.86	0.00281	12.29	12.6	61	61	12.29	AL111168	485697	486201	7.84	8.3	43	43	7.84	AL111168	485697	486201	10.45	10.06	30.16	29.5	190	190	30.16	AL111168	485697	486201	31.25	30.3	236	236	31.25	AL111168	485697	486201	29.9	30.7
	Cj0555	Cj0555	2.5	0.00172	17.83	18.2	227	227	17.83	AL111168	517059	518352	18.11	19.1	255	255	18.11	AL111168	517059	518352	18.65	17.97	47.02	46	760	760	47.02	AL111168	517059	518352	48.72	47.3	944	944	48.72	AL111168	517059	518352	46.65	47.87
	Cj0785	napD	2.59	0.00463	16.18	16.5	54	54	16.18	AL111168	737922	738261	9.48	10	35	35	9.48	AL111168	737922	738261	13.25	12.83	30.91	30.2	131	131	30.91	AL111168	737922	738261	39.57	38.4	201	201	39.57	AL111168	737922	738261	34.3	35.24
	Cj1154c	Cj1154c	5.41	0.00662	2.94	3	6	6	2.94	AL111168	1085703	1085910	0.89	0.9	2	2	0.89	AL111168	1085703	1085910	1.95	1.92	8.5	8.3	22	22	8.5	AL111168	1085703	1085910	13.22	12.8	41	41	13.22	AL111168	1085703	1085910	10.55	10.86
	Cj1397	Cj1397	4.61	6.98e-08	12.64	12.9	28	28	12.64	AL111168	1331089	1331314	6.53	6.9	16	16	6.53	AL111168	1331089	1331314	9.9	9.58	37.33	36.5	105	105	37.33	AL111168	1331089	1331314	56.35	54.7	190	190	56.35	AL111168	1331089	1331314	45.6	46.84
	Cj1398	feoB	2.24	0.02	19.46	19.9	353	353	19.46	AL111168	1331310	1333152	14.91	15.7	299	299	14.91	AL111168	1331310	1333152	17.8	17.18	39	38.1	898	898	39	AL111168	1331310	1333152	42.86	41.6	1183	1183	42.86	AL111168	1331310	1333152	39.85	40.93
	Cj1613c	Cj1613c	2.93	5.14e-18	87.04	89	648	648	87.04	AL111168	1539857	1540613	67.3	70.9	554	554	67.3	AL111168	1539857	1540613	79.95	77.17	239.66	234.4	2265	2265	239.66	AL111168	1539857	1540613	241.41	234.4	2735	2735	241.41	AL111168	1539857	1540613	234.4	240.54
	Cj1658	Cj1658	3.96	2.4e-07	10.54	10.8	217	217	10.54	AL111168	1580835	1582926	15.02	15.8	342	342	15.02	AL111168	1580835	1582926	13.3	12.78	57	55.7	1490	1490	57	AL111168	1580835	1582926	51.06	49.6	1600	1600	51.06	AL111168	1580835	1582926	52.65	54.03
	Cj1659	p19	5.17	2.47e-54	87.07	89.1	463	463	87.07	AL111168	1582922	1583462	104.94	110.5	617	617	104.94	AL111168	1582922	1583462	99.8	96	525.29	513.7	3546	3546	525.29	AL111168	1582922	1583462	534.34	518.8	4324	4324	534.34	AL111168	1582922	1583462	516.25	529.82
Q (Secondary metabolites biosynthesis transport and catabolism)	Cj0977	Cj0977	-3.75	2.78e-27	1470.94	1504.7	8387	8387	1470.94	AL111168	911673	912252	1483	1562.2	9349	9349	1483	AL111168	911673	912252	1533.45	1476.97	411.43	402.4	2978	2978	411.43	AL111168	911673	912252	427.47	415.1	3709	3709	427.47	AL111168	911673	912252	408.75	419.45
	Cj0119	Cj0119	3.27	0.0011	9.34	9.6	48	48	9.34	AL111168	123125	123647	7.21	7.6	41	41	7.21	AL111168	123125	123647	8.6	8.28	25.59	25	167	167	25.59	AL111168	123125	123647	32.21	31.3	252	252	32.21	AL111168	123125	123647	28.15	28.9
	Cj0590	Cj0590	3.86	0.02	3.28	3.4	23	23	3.28	AL111168	549824	550535	2.33	2.4	18	18	2.33	AL111168	549824	550535	2.9	2.81	9.79	9.6	87	87	9.79	AL111168	549824	550535	13.23	12.8	141	141	13.23	AL111168	549824	550535	11.2	11.51
	Cj1372	Cj1372	3.01	1.05e-08	41.69	42.6	234	234	41.69	AL111168	1308714	1309284	20.3	21.4	126	126	20.3	AL111168	1308714	1309284	32	31	89.82	87.8	640	640	89.82	AL111168	1308714	1309284	107.82	104.7	921	921	107.82	AL111168	1308714	1309284	96.25	98.82
	Cj1516	Cj1516	3.16	4.4e-34	215.74	220.7	3276	3276	215.74	AL111168	1451599	1453141	209.24	220.4	3513	3513	209.24	AL111168	1451599	1453141	220.55	212.49	718.59	702.8	13852	13852	718.59	AL111168	1451599	1453141	710.07	689.5	16408	16408	710.07	AL111168	1451599	1453141	696.15	714.33
	Cj1646	iamB	2.21	0.0023	29.92	30.6	327	327	29.92	AL111168	1571089	1572199	26.56	28	321	321	26.56	AL111168	1571089	1572199	29.3	28.24	66.52	65.1	923	923	66.52	AL111168	1571089	1572199	66.13	64.2	1100	1100	66.13	AL111168	1571089	1572199	64.65	66.32
R (General function prediction only)	Cj0145	Cj0145	-2.78	2.82e-20	75.96	77.7	1333	1333	75.96	AL111168	148818	150600	79.99	84.3	1552	1552	79.99	AL111168	148818	150600	81	77.98	29.31	28.7	653	653	29.31	AL111168	148818	150600	30.48	29.6	814	814	30.48	AL111168	148818	150600	29.15	29.9
	Cj0937	Cj0937	-3.09	8.69e-09	31.62	32.3	284	284	31.62	AL111168	873170	874082	24.07	25.4	239	239	24.07	AL111168	873170	874082	28.85	27.85	9.12	8.9	104	104	9.12	AL111168	873170	874082	10.1	9.8	138	138	10.1	AL111168	873170	874082	9.35	9.61
	Cj0016	Cj0016	2.1	2.06e-06	82.59	84.5	549	549	82.59	AL111168	21158	21833	86.4	91	635	635	86.4	AL111168	21158	21833	87.75	84.5	189.97	185.8	1603	1603	189.97	AL111168	21158	21833	188.53	183.1	1907	1907	188.53	AL111168	21158	21833	184.45	189.25
	Cj0183	Cj0183	2.31	1.59e-15	270.87	277.1	3625	3625	270.87	AL111168	179298	180657	252.69	266.2	3739	3739	252.69	AL111168	179298	180657	271.65	261.78	639.89	625.8	10871	10871	639.89	AL111168	179298	180657	648.95	630.1	13216	13216	648.95	AL111168	179298	180657	627.95	644.42
	Cj0236c	Cj0236c	5.34	9.64e-55	480.74	491.8	3295	3295	480.74	AL111168	218522	219218	286.88	302.2	2174	2174	286.88	AL111168	218522	219218	397	383.81	2084.19	2038.4	18134	18134	2084.19	AL111168	218522	219218	2271.15	2205.3	23688	23688	2271.15	AL111168	218522	219218	2121.85	2177.67
	Cj0379c	Cj0379c	5.2	5.47e-26	27.72	28.4	244	244	27.72	AL111168	346173	347067	28.97	30.5	282	282	28.97	AL111168	346173	347067	29.45	28.34	159.81	156.3	1786	1786	159.81	AL111168	346173	347067	154.59	150.1	2071	2071	154.59	AL111168	346173	347067	153.2	157.2
	Cj0399	Cj0399	3.25	1.82e-12	105.51	107.9	586	586	105.51	AL111168	364677	365241	54.72	57.6	336	336	54.72	AL111168	364677	365241	82.75	80.11	249.2	243.7	1757	1757	249.2	AL111168	364677	365241	302.77	294	2559	2559	302.77	AL111168	364677	365241	268.85	275.99
	Cj0496	Cj0496	3.04	1.17e-11	45.76	46.8	169	169	45.76	AL111168	461209	461584	40.17	42.3	164	164	40.17	AL111168	461209	461584	44.55	42.97	132.68	129.8	622	622	132.68	AL111168	461209	461584	145.21	141	816	816	145.21	AL111168	461209	461584	135.4	138.94
	Cj0497	Cj0497	2.58	0.00029	23.68	24.2	298	298	23.68	AL111168	461556	462834	19.76	20.8	275	275	19.76	AL111168	461556	462834	22.5	21.72	58.02	56.7	927	927	58.02	AL111168	461556	462834	61.25	59.5	1173	1173	61.25	AL111168	461556	462834	58.1	59.64
	Cj0556	Cj0556	5.1	0.000432	4.07	4.2	32	32	4.07	AL111168	518362	519160	2.88	3	25	25	2.88	AL111168	518362	519160	3.6	3.47	17.64	17.3	176	176	17.64	AL111168	518362	519160	19.99	19.4	239	239	19.99	AL111168	518362	519160	18.35	18.81
	Cj0650	Cj0650	3.33	0.00223	10.04	10.3	59	59	10.04	AL111168	610209	610806	4.77	5	31	31	4.77	AL111168	610209	610806	7.65	7.4	25.32	24.8	189	189	25.32	AL111168	610209	610806	26.94	26.2	241	241	26.94	AL111168	610209	610806	25.5	26.13
	Cj0661c	era	2.11	1.95e-09	180.14	184.3	1554	1554	180.14	AL111168	618205	619081	189.14	199.2	1804	1804	189.14	AL111168	618205	619081	191.75	184.64	418.87	409.7	4587	4587	418.87	AL111168	618205	619081	411.96	400	5408	5408	411.96	AL111168	618205	619081	404.85	415.42
	Cj0711	Cj0711	2	6.31e-07	265.36	271.5	635	635	265.36	AL111168	667419	667662	192	202.3	508	508	192	AL111168	667419	667662	236.9	228.68	478.64	468.1	1454	1454	478.64	AL111168	667419	667662	493.2	478.9	1796	1796	493.2	AL111168	667419	667662	473.5	485.92
	Cj0778	peb2	4.15	9e-64	302.03	309	2195	2195	302.03	AL111168	730568	731306	271.18	285.7	2179	2179	271.18	AL111168	730568	731306	297.35	286.6	1261.03	1233.3	11634	11634	1261.03	AL111168	730568	731306	1272.77	1235.9	14076	14076	1272.77	AL111168	730568	731306	1234.6	1266.9
	Cj0801	Cj0801	4.45	0.000537	5.87	6	84	84	5.87	AL111168	751796	753248	2.78	2.9	44	44	2.78	AL111168	751796	753248	4.45	4.33	19.78	19.3	359	359	19.78	AL111168	751796	753248	20.86	20.3	454	454	20.86	AL111168	751796	753248	19.8	20.32
	Cj0829c	Cj0829c	4.39	0.01	2.94	3	12	12	2.94	AL111168	776359	776773	1.77	1.9	8	8	1.77	AL111168	776359	776773	2.45	2.36	9.27	9.1	48	48	9.27	AL111168	776359	776773	12.73	12.4	79	79	12.73	AL111168	776359	776773	10.75	11
	Cj0834c	Cj0834c	2.81	1.37e-27	293.82	300.6	3585	3585	293.82	AL111168	780840	782079	258.11	271.9	3482	3482	258.11	AL111168	780840	782079	286.25	275.97	805.03	787.3	12469	12469	805.03	AL111168	780840	782079	847.25	822.7	15731	15731	847.25	AL111168	780840	782079	805	826.14
	Cj0899c	thiJ	2.37	4.98e-20	610.17	624.2	3425	3425	610.17	AL111168	839938	840508	564.93	595.1	3506	3506	564.93	AL111168	839938	840508	609.65	587.55	1485.63	1453	10586	10586	1485.63	AL111168	839938	840508	1481.08	1438.1	12651	12651	1481.08	AL111168	839938	840508	1445.55	1483.35
	Cj0985c	hipO	2.35	1.06e-09	86.03	88	976	976	86.03	AL111168	918579	919731	83	87.4	1041	1041	83	AL111168	918579	919731	87.7	84.51	210.33	205.7	3029	3029	210.33	AL111168	918579	919731	212.65	206.5	3671	3671	212.65	AL111168	918579	919731	206.1	211.49
	Cj1028c	Cj1028c	4.15	0.000102	6.88	7	39	39	6.88	AL111168	960262	960838	6.06	6.4	38	38	6.06	AL111168	960262	960838	6.7	6.47	24.03	23.5	173	173	24.03	AL111168	960262	960838	33.02	32.1	285	285	33.02	AL111168	960262	960838	27.8	28.52
	Cj1126c	pglB	2.76	1.22e-07	38.73	39.6	817	817	38.73	AL111168	1057978	1060120	31.22	32.9	728	728	31.22	AL111168	1057978	1060120	36.25	34.97	101.47	99.2	2717	2717	101.47	AL111168	1057978	1060120	103.62	100.6	3326	3326	103.62	AL111168	1057978	1060120	99.9	102.54
	Cj1278c	trmB	4.52	1.13e-42	52.88	54.1	614	614	52.88	AL111168	1210498	1211677	42.46	44.7	545	545	42.46	AL111168	1210498	1211677	49.4	47.67	222.07	217.2	3273	3273	222.07	AL111168	1210498	1211677	235.74	228.9	4165	4165	235.74	AL111168	1210498	1211677	223.05	228.9
	Cj1279c	Cj1279c	3.19	9.45e-36	223.8	228.9	2724	2724	223.8	AL111168	1211676	1212912	208.21	219.3	2802	2802	208.21	AL111168	1211676	1212912	224.1	216	736.05	719.9	11373	11373	736.05	AL111168	1211676	1212912	732.47	711.2	13567	13567	732.47	AL111168	1211676	1212912	715.55	734.26
	Cj1285c	Cj1285c	4.27	8.25e-11	20.7	21.2	137	137	20.7	AL111168	1217456	1218128	12.03	12.7	88	88	12.03	AL111168	1217456	1218128	16.95	16.36	64.64	63.2	543	543	64.64	AL111168	1217456	1218128	83.91	81.5	845	845	83.91	AL111168	1217456	1218128	72.35	74.27
	Cj1376	Cj1376	3.62	0.000305	9.28	9.5	74	74	9.28	AL111168	1313846	1314656	6.35	6.7	56	56	6.35	AL111168	1313846	1314656	8.1	7.81	28.74	28.1	291	291	28.74	AL111168	1313846	1314656	31.39	30.5	381	381	31.39	AL111168	1313846	1314656	29.3	30.06
	Cj1417c	Cj1417c	3.06	0.00152	13.64	14	81	81	13.64	AL111168	1349613	1350216	4.87	5.1	32	32	4.87	AL111168	1349613	1350216	9.55	9.26	26.8	26.2	202	202	26.8	AL111168	1349613	1350216	33.2	32.2	300	300	33.2	AL111168	1349613	1350216	29.2	30
	Cj1477c	Cj1477c	2.99	1.93e-23	136.34	139.5	862	862	136.34	AL111168	1413271	1413913	110.73	116.6	774	774	110.73	AL111168	1413271	1413913	128.05	123.54	380.9	372.5	3057	3057	380.9	AL111168	1413271	1413913	404.54	392.8	3892	3892	404.54	AL111168	1413271	1413913	382.65	392.72
	Cj1500	Cj1500	10.36	2.09e-66	17.72	18.1	211	211	17.72	AL111168	1432606	1433815	17.09	18	225	225	17.09	AL111168	1432606	1433815	18.05	17.41	187.58	183.5	2835	2835	187.58	AL111168	1432606	1433815	196.27	190.6	3556	3556	196.27	AL111168	1432606	1433815	187.05	191.93
	Cj1589	Cj1589	4.05	2.51e-06	12.09	12.4	95	95	12.09	AL111168	1521071	1521869	7.83	8.2	68	68	7.83	AL111168	1521071	1521869	10.3	9.96	40.3	39.4	402	402	40.3	AL111168	1521071	1521869	45.32	44	542	542	45.32	AL111168	1521071	1521869	41.7	42.81
S (Function unknown) + Not in COGs	Cj0391c	Cj0391c	-2.87	0	10641.2	10885.7	66647	66647	10641.2	AL111168	358016	358652	10767.9	11342.8	74565	74565	10767.9	AL111168	358016	358652	11114.2	10704.6	4073.62	3984.1	32388	32388	4073.62	AL111168	358016	358652	3860.53	3748.5	36794	36794	3860.53	AL111168	358016	358652	3866.3	3967.08
	Cj0417	Cj0417	-2.06	2.56e-19	322.6	330	467	467	322.6	AL111168	383676	383823	203.68	214.6	326	326	203.68	AL111168	383676	383823	272.3	263.14	138.76	135.7	255	255	138.76	AL111168	383676	383823	132.55	128.7	292	292	132.55	AL111168	383676	383823	132.2	135.66
	Cj0794	Cj0794	-2.88	3.12e-16	64.37	65.8	760	812	64.37	AL111168	744494	745775	52.84	55.7	698	737	52.84	AL111168	744494	745775	60.75	58.6	21.54	21.1	316	345	21.54	AL111168	744494	745775	21.72	21.1	381	417	21.72	AL111168	744494	745775	21.1	21.63
	Cj0814	Cj0814	-2.68	4.21e-16	70.52	72.1	476	525	70.52	AL111168	765303	766059	56.49	59.5	438	465	56.49	AL111168	765303	766059	65.8	63.51	26.45	25.9	224	250	26.45	AL111168	765303	766059	23.92	23.2	242	271	23.92	AL111168	765303	766059	24.55	25.19
	Cj0815	Cj0815	-2.74	3.97e-29	118.03	120.7	401	401	118.03	AL111168	766074	766419	114.47	120.6	430	430	114.47	AL111168	766074	766419	120.65	116.25	45.45	44.4	196	196	45.45	AL111168	766074	766419	45.07	43.8	233	233	45.07	AL111168	766074	766419	44.1	45.26
	Cj0816	Cj0816	-3.84	5.59e-85	188.25	192.6	317	317	188.25	AL111168	766426	766597	199.8	210.5	372	372	199.8	AL111168	766426	766597	201.55	194.03	53.33	52.2	114	114	53.33	AL111168	766426	766597	54.24	52.7	139	139	54.24	AL111168	766426	766597	52.45	53.79
	Cj1026c	Cj1026c	-3.28	0	2941.31	3008.9	14946	14946	2941.31	AL111168	957051	957567	2902.37	3057.3	16306	16306	2902.37	AL111168	957051	957567	3033.1	2921.84	934.34	913.8	6027	6027	934.34	AL111168	957051	957567	961.13	933.3	7432	7432	961.13	AL111168	957051	957567	923.55	947.74
	Cj1169c	Cj1169c	-5.1	8.56e-33	916.15	937.2	2057	2057	916.15	AL111168	1098376	1098604	859.64	905.5	2134	2134	859.64	AL111168	1098376	1098604	921.35	887.89	200.68	196.3	572	572	200.68	AL111168	1098376	1098604	170.05	165.1	581	581	170.05	AL111168	1098376	1098604	180.7	185.37
	Cj1337	pseE	-2.29	0.000537	16.68	17.1	301	310	16.68	AL111168	1265450	1267337	13.92	14.7	281	286	13.92	AL111168	1265450	1267337	15.9	15.3	7.84	7.7	182	185	7.84	AL111168	1265450	1267337	6.44	6.2	174	182	6.44	AL111168	1265450	1267337	6.95	7.14
	Cj1523c	Cj1523c	-2.06	1.95e-16	88.8	90.8	2584	2584	88.8	AL111168	1456879	1459834	90.07	94.9	2898	2898	90.07	AL111168	1456879	1459834	92.85	89.44	43.72	42.8	1615	1615	43.72	AL111168	1456879	1459834	48.82	47.4	2162	2162	48.82	AL111168	1456879	1459834	45.1	46.27
	Cj1650	Cj1650	-2.19	5.8e-22	154.65	158.2	763	763	154.65	AL111168	1574469	1574970	109.99	115.9	600	600	109.99	AL111168	1574469	1574970	137.05	132.32	62.75	61.4	393	393	62.75	AL111168	1574469	1574970	65.67	63.8	493	493	65.67	AL111168	1574469	1574970	62.6	64.21
	Cj0126c	Cj0126c	3.06	6.35e-05	18.9	19.3	86	86	18.9	AL111168	127775	128237	10.54	11.1	53	53	10.54	AL111168	127775	128237	15.2	14.72	43.11	42.2	249	249	43.11	AL111168	127775	128237	52.43	50.9	363	363	52.43	AL111168	127775	128237	46.55	47.77
	Cj0156c	Cj0156c	3.99	0.00209	4.79	4.9	31	31	4.79	AL111168	158417	159074	4.89	5.2	35	35	4.89	AL111168	158417	159074	5.05	4.84	18.87	18.5	155	155	18.87	AL111168	158417	159074	22.45	21.8	221	221	22.45	AL111168	158417	159074	20.15	20.66
	Cj0168c	Cj0168c	5.85	1.44e-18	316.12	323.4	523	523	316.12	AL111168	165937	166105	272.8	287.4	499	499	272.8	AL111168	165937	166105	305.4	294.46	1832.7	1792.4	3849	3849	1832.7	AL111168	165937	166105	1831.13	1778	4610	4610	1831.13	AL111168	165937	166105	1785.2	1831.92
	Cj0200c	Cj0200c	2.36	9.05e-14	744.68	761.8	2552	2552	744.68	AL111168	196122	196470	542.36	571.3	2055	2055	542.36	AL111168	196122	196470	666.55	643.52	1589.75	1554.8	6916	6916	1589.75	AL111168	196122	196470	1639.32	1591.8	8549	8549	1639.32	AL111168	196122	196470	1573.3	1614.53
	Cj0232c	Cj0232c	2.64	1.79e-05	36.32	37.2	147	147	36.32	AL111168	216452	216863	20.56	21.7	92	92	20.56	AL111168	216452	216863	29.45	28.44	66.95	65.5	344	344	66.95	AL111168	216452	216863	92.87	90.2	572	572	92.87	AL111168	216452	216863	77.85	79.91
	Cj0249	Cj0249	3.34	1.06e-08	35.54	36.4	168	168	35.54	AL111168	229830	230310	13.2	13.9	69	69	13.2	AL111168	229830	230310	25.15	24.37	79.66	77.9	478	478	79.66	AL111168	229830	230310	92.87	90.2	668	668	92.87	AL111168	229830	230310	84.05	86.26
	Cj0357c	Cj0357c	2.82	3.14e-09	49.36	50.5	296	296	49.36	AL111168	325214	325823	32.73	34.5	217	217	32.73	AL111168	325214	325823	42.5	41.04	118.35	115.7	901	901	118.35	AL111168	325214	325823	128.09	124.4	1169	1169	128.09	AL111168	325214	325823	120.05	123.22
	Cj0362	Cj0362	6.73	1e-68	46.4	47.5	207	207	46.4	AL111168	328926	329379	27.37	28.8	135	135	27.37	AL111168	328926	329379	38.15	36.89	238.92	233.7	1353	1353	238.92	AL111168	328926	329379	287.84	279.5	1954	1954	287.84	AL111168	328926	329379	256.6	263.38
	Cj0374	Cj0374	3.08	2.85e-18	237.56	243	1151	1151	237.56	AL111168	342114	342606	150.09	158.1	804	804	150.09	AL111168	342114	342606	200.55	193.82	594.91	581.8	3659	3659	594.91	AL111168	342114	342606	673.41	653.9	4965	4965	673.41	AL111168	342114	342606	617.85	634.16
	Cj0406c	Cj0406c	2.74	2.37e-19	231.87	237.2	2055	2055	231.87	AL111168	370714	371614	174.4	183.7	1709	1709	174.4	AL111168	370714	371614	210.45	203.13	554.35	542.2	6237	6237	554.35	AL111168	370714	371614	630.39	612.1	8502	8502	630.39	AL111168	370714	371614	577.15	592.37
	Cj0420	Cj0420	4.47	2.46e-62	684.42	700.1	3862	3862	684.42	AL111168	385194	385767	512.44	539.8	3197	3197	512.44	AL111168	385194	385767	619.95	598.43	2778.54	2717.5	19903	19903	2778.54	AL111168	385194	385767	2907.16	2822.8	24963	24963	2907.16	AL111168	385194	385767	2770.15	2842.85
	Cj0454c	Cj0454c	2.25	3.7e-05	63.42	64.9	356	356	63.42	AL111168	419856	420426	34.8	36.7	216	216	34.8	AL111168	419856	420426	50.8	49.11	110.45	108	787	787	110.45	AL111168	419856	420426	124.33	120.7	1062	1062	124.33	AL111168	419856	420426	114.35	117.39
	Cj0524	Cj0524	3	0.00517	8.82	9	61	61	8.82	AL111168	486641	487343	7.2	7.6	55	55	7.2	AL111168	486641	487343	8.3	8.01	28.26	27.6	248	248	28.26	AL111168	486641	487343	22.91	22.2	241	241	22.91	AL111168	486641	487343	24.9	25.58
	Cj0557c	Cj0557c	2	0.00049	67.23	68.8	719	719	67.23	AL111168	519156	520242	51.84	54.6	613	613	51.84	AL111168	519156	520242	61.7	59.54	124.85	122.1	1695	1695	124.85	AL111168	519156	520242	128.05	124.3	2084	2084	128.05	AL111168	519156	520242	123.2	126.45
	Cj0591c	Cj0591c	3.7	1.09e-30	81.42	83.3	178	178	81.42	AL111168	550524	550746	89.78	94.6	217	217	89.78	AL111168	550524	550746	88.95	85.6	326.82	319.6	907	907	326.82	AL111168	550524	550746	349.29	339.2	1162	1162	349.29	AL111168	550524	550746	329.4	338.05
	Cj0592c	Cj0592c	4.32	3.01e-52	125.82	128.7	539	539	125.82	AL111168	550742	551177	122.88	129.4	582	582	122.88	AL111168	550742	551177	129.05	124.35	546.53	534.5	2972	2972	546.53	AL111168	550742	551177	598.28	580.9	3900	3900	598.28	AL111168	550742	551177	557.7	572.4
	Cj0633	Cj0633	3.2	0.000918	11.81	12.1	126	126	11.81	AL111168	595573	596656	5.77	6.1	68	68	5.77	AL111168	595573	596656	9.1	8.79	26.89	26.3	364	364	26.89	AL111168	595573	596656	32.9	31.9	534	534	32.9	AL111168	595573	596656	29.1	29.89
	Cj0649	Cj0649	2.17	0.03	18.9	19.3	86	86	18.9	AL111168	609751	610213	14.91	15.7	75	75	14.91	AL111168	609751	610213	17.5	16.91	37.05	36.2	214	214	37.05	AL111168	609751	610213	40.73	39.6	282	282	40.73	AL111168	609751	610213	37.9	38.89
	Cj0844c	Cj0844c	3.52	3.39e-17	55.09	56.4	153	153	55.09	AL111168	791639	791921	31.59	33.3	97	97	31.59	AL111168	791639	791921	44.85	43.34	152.89	149.5	539	539	152.89	AL111168	791639	791921	171.09	166.1	723	723	171.09	AL111168	791639	791921	157.8	161.99
	Cj0916c	Cj0916c	2.2	8.52e-06	66.67	68.2	130	130	66.67	AL111168	852180	852378	70.04	73.8	151	151	70.04	AL111168	852180	852378	71	68.36	175.74	171.9	435	435	175.74	AL111168	852180	852378	144.25	140.1	428	428	144.25	AL111168	852180	852378	156	159.99
	Cj0959c	Cj0959c	2.42	7.39e-09	78.09	79.9	263	263	78.09	AL111168	900702	901044	55.05	58	205	205	55.05	AL111168	900702	901044	68.95	66.57	170.75	167	730	730	170.75	AL111168	900702	901044	172.29	167.3	883	883	172.29	AL111168	900702	901044	167.15	171.52
	Cj0978c	Cj0978c	2.23	3.61e-06	54.86	56.1	94	94	54.86	AL111168	912252	912426	68.09	71.7	129	129	68.09	AL111168	912252	912426	63.9	61.48	134.7	131.7	293	293	134.7	AL111168	912252	912426	158.39	153.8	413	413	158.39	AL111168	912252	912426	142.75	146.55
	Cj0984	Cj0984	3.77	9.93e-11	27.55	28.2	201	201	27.55	AL111168	917835	918576	15.87	16.7	128	128	15.87	AL111168	917835	918576	22.45	21.71	74.49	72.9	690	690	74.49	AL111168	917835	918576	99.15	96.3	1101	1101	99.15	AL111168	917835	918576	84.6	86.82
	Cj0990c	Cj0990c	3.28	0.04	4.93	5	37	37	4.93	AL111168	921396	922158	2.77	2.9	23	23	2.77	AL111168	921396	922158	3.95	3.85	11.44	11.2	109	109	11.44	AL111168	921396	922158	15.15	14.7	173	173	15.15	AL111168	921396	922158	12.95	13.3
	Cj0998c	Cj0998c	3.43	2.53e-34	161.62	165.3	912	912	161.62	AL111168	928352	928925	129.19	136.1	806	806	129.19	AL111168	928352	928925	150.7	145.41	545.29	533.3	3906	3906	545.29	AL111168	928352	928925	516.61	501.6	4436	4436	516.61	AL111168	928352	928925	517.45	530.95
	Cj1022c	Cj1022c	2.34	6.56e-16	315.86	323.1	1577	1577	315.86	AL111168	953722	954229	271.73	286.2	1500	1500	271.73	AL111168	953722	954229	304.65	293.79	722.46	706.6	4579	4579	722.46	AL111168	953722	954229	738.78	717.3	5613	5613	738.78	AL111168	953722	954229	711.95	730.62
	Cj1069	Cj1069	3.91	0.01	4.22	4.3	36	36	4.22	AL111168	1004198	1005065	2.54	2.7	24	24	2.54	AL111168	1004198	1005065	3.5	3.38	12.82	12.5	139	139	12.82	AL111168	1004198	1005065	15.39	14.9	200	200	15.39	AL111168	1004198	1005065	13.7	14.11
	Cj1075	Cj1075	2.38	2.14e-05	393.95	403	1513	1513	393.95	AL111168	1009620	1010010	207.71	218.8	882	882	207.71	AL111168	1009620	1010010	310.9	300.83	661.69	647.2	3226	3226	661.69	AL111168	1009620	1010010	855.18	830.4	4998	4998	855.18	AL111168	1009620	1010010	738.8	758.44
	Cj1100	Cj1100	2.61	3.8e-07	46.83	47.9	202	202	46.83	AL111168	1034791	1035229	30.2	31.8	144	144	30.2	AL111168	1034791	1035229	39.85	38.51	102.46	100.2	561	561	102.46	AL111168	1034791	1035229	110.91	107.7	728	728	110.91	AL111168	1034791	1035229	103.95	106.69
	Cj1107	clpS	2.97	2.2e-18	92.82	95	266	266	92.82	AL111168	1040162	1040453	65.02	68.5	206	206	65.02	AL111168	1040162	1040453	81.75	78.92	246.58	241.2	897	897	246.58	AL111168	1040162	1040453	250.87	243.6	1094	1094	250.87	AL111168	1040162	1040453	242.4	248.72
	Cj1164c	Cj1164c	2.91	1.1e-29	237.71	243.2	618	618	237.71	AL111168	1095103	1095367	221.26	233.1	636	636	221.26	AL111168	1095103	1095367	238.15	229.49	689.03	673.9	2274	2274	689.03	AL111168	1095103	1095367	734.8	713.5	2907	2907	734.8	AL111168	1095103	1095367	693.7	711.92
	Cj1165c	Cj1165c	2.1	9.66e-06	84.93	86.9	414	414	84.93	AL111168	1095436	1095931	63.46	66.8	342	342	63.46	AL111168	1095436	1095931	76.85	74.19	162.25	158.7	1004	1004	162.25	AL111168	1095436	1095931	168.78	163.9	1252	1252	168.78	AL111168	1095436	1095931	161.3	165.52
	Cj1168c	Cj1168c	2.21	1.14e-06	69.21	70.8	411	411	69.21	AL111168	1097693	1098296	70.22	74	461	461	70.22	AL111168	1097693	1098296	72.4	69.71	170.6	166.9	1286	1286	170.6	AL111168	1097693	1098296	158.25	153.7	1430	1430	158.25	AL111168	1097693	1098296	160.3	164.43
	Cj1212c	rbn	5.74	0.0072	2.39	2.4	19	19	2.39	AL111168	1140823	1141630	0.91	1	8	8	0.91	AL111168	1140823	1141630	1.7	1.65	7.83	7.7	79	79	7.83	AL111168	1140823	1141630	12.16	11.8	147	147	12.16	AL111168	1140823	1141630	9.75	9.99
	Cj1216c	Cj1216c	4.39	5.71e-07	15.43	15.8	31	31	15.43	AL111168	1145022	1145226	3.6	3.8	8	8	3.6	AL111168	1145022	1145226	9.8	9.52	47.05	46	120	120	47.05	AL111168	1145022	1145226	41.22	40	126	126	41.22	AL111168	1145022	1145226	43	44.14
	Cj1217c	Cj1217c	3.38	0.000319	10.74	11	72	72	10.74	AL111168	1145227	1145908	7.82	8.2	58	58	7.82	AL111168	1145227	1145908	9.6	9.28	28.9	28.3	246	246	28.9	AL111168	1145227	1145908	37.63	36.5	384	384	37.63	AL111168	1145227	1145908	32.4	33.26
	Cj1219c	Cj1219c	4.53	7.65e-17	27.81	28.5	696	696	27.81	AL111168	1146491	1149032	19.45	20.5	538	538	19.45	AL111168	1146491	1149032	24.5	23.63	110.69	108.3	3516	3516	110.69	AL111168	1146491	1149032	117.13	113.7	4460	4460	117.13	AL111168	1146491	1149032	111	113.91
	Cj1367c	Cj1367c	2.68	0.00957	13.4	13.7	310	310	13.4	AL111168	1302619	1304968	6.69	7	171	171	6.69	AL111168	1302619	1304968	10.35	10.04	25.4	24.8	746	746	25.4	AL111168	1302619	1304968	31.53	30.6	1110	1110	31.53	AL111168	1302619	1304968	27.7	28.47
	Cj1449c	Cj1449c	2.07	0.00153	43.56	44.6	175	175	43.56	AL111168	1387776	1388184	40.29	42.4	179	179	40.29	AL111168	1387776	1388184	43.5	41.93	92.74	90.7	473	473	92.74	AL111168	1387776	1388184	92.25	89.6	564	564	92.25	AL111168	1387776	1388184	90.15	92.49
	Cj1514c	Cj1514c	2.52	2.25e-12	194.84	199.3	1370	1370	194.84	AL111168	1449310	1450024	131.08	138.1	1019	1019	131.08	AL111168	1449310	1450024	168.7	162.96	409.38	400.4	3654	3654	409.38	AL111168	1449310	1450024	461.79	448.4	4941	4941	461.79	AL111168	1449310	1450024	424.4	435.58
	Cj1680c	Cj1680c	4.15	0.000265	8.33	8.5	63	63	8.33	AL111168	1602331	1603099	3.71	3.9	31	31	3.71	AL111168	1602331	1603099	6.2	6.02	21.87	21.4	210	210	21.87	AL111168	1602331	1603099	30.93	30	356	356	30.93	AL111168	1602331	1603099	25.7	26.4
T (Signal transduction mechanisms)	Cj0355c	Cj0355c	2.3	3.55e-18	1089.51	1114.5	7210	7210	1089.51	AL111168	324162	324834	1068.52	1125.6	7818	7818	1068.52	AL111168	324162	324834	1120.05	1079.01	2712.27	2652.7	22785	22785	2712.27	AL111168	324162	324834	2576.39	2501.7	25945	25945	2576.39	AL111168	324162	324834	2577.2	2644.33
	Cj1191c	Cj1191c	6.46	4.42e-22	19.49	19.9	95	95	19.49	AL111168	1119204	1119699	8.16	8.6	44	44	8.16	AL111168	1119204	1119699	14.25	13.83	90.82	88.8	562	562	90.82	AL111168	1119204	1119699	98.14	95.3	728	728	98.14	AL111168	1119204	1119699	92.05	94.48
	Cj1198	luxS	2.11	6.58e-13	640.05	654.8	3120	3120	640.05	AL111168	1127436	1127931	605.8	638.1	3265	3265	605.8	AL111168	1127436	1127931	646.45	622.93	1410.79	1379.8	8730	8730	1410.79	AL111168	1127436	1127931	1389.08	1348.8	10304	10304	1389.08	AL111168	1127436	1127931	1364.3	1399.94
	Cj1226c	Cj1226c	4.99	8.04e-26	34.5	35.3	424	424	34.5	AL111168	1154266	1155514	26.86	28.3	365	365	26.86	AL111168	1154266	1155514	31.8	30.68	158.32	154.8	2470	2470	158.32	AL111168	1154266	1155514	167.36	162.5	3130	3130	167.36	AL111168	1154266	1155514	158.65	162.84
	Cj1227c	Cj1227c	3.49	1.38e-47	232.13	237.5	1543	1543	232.13	AL111168	1155510	1156185	216.07	227.6	1588	1588	216.07	AL111168	1155510	1156185	232.55	224.1	813.09	795.2	6861	6861	813.09	AL111168	1155510	1156185	851.88	827.2	8617	8617	851.88	AL111168	1155510	1156185	811.2	832.48
U (Intracelluar trafficking, secretion and vesicular transport)	Cj0110	exbD3	2.35	8.68e-06	53.9	55.1	207	207	53.9	AL111168	116264	116654	36.5	38.5	155	155	36.5	AL111168	116264	116654	46.8	45.2	101.12	98.9	493	493	101.12	AL111168	116264	116654	124.39	120.8	727	727	124.39	AL111168	116264	116654	109.85	112.76
	Cj1111c	Cj1111c	2.47	0.000221	26.56	27.2	164	164	26.56	AL111168	1044592	1045219	26.66	28.1	182	182	26.66	AL111168	1044592	1045219	27.65	26.61	70.04	68.5	549	549	70.04	AL111168	1044592	1045219	70.03	68	658	658	70.03	AL111168	1044592	1045219	68.25	70.04
	Cj1628	exbB2	2.86	0.02	5.72	5.9	24	24	5.72	AL111168	1556024	1556450	7.76	8.2	36	36	7.76	AL111168	1556024	1556450	7.05	6.74	24.41	23.9	130	130	24.41	AL111168	1556024	1556450	16.92	16.4	108	108	16.92	AL111168	1556024	1556450	20.15	20.66
V (Defense mechanism)	Cj0205	uppP	2.75	1.87e-16	94.85	97	751	751	94.85	AL111168	201306	202110	76.65	80.7	671	671	76.65	AL111168	201306	202110	88.85	85.75	251.62	246.1	2529	2529	251.62	AL111168	201306	202110	249.83	242.6	3010	3010	249.83	AL111168	201306	202110	244.35	250.72
	Cj0366c	cmeB	2.14	6.68e-11	237.79	243.3	7313	7313	237.79	AL111168	332595	335718	219.39	231.1	7460	7460	219.39	AL111168	332595	335718	237.2	228.59	539.59	527.7	21066	21066	539.59	AL111168	332595	335718	504.08	489.5	23591	23591	504.08	AL111168	332595	335718	508.6	521.84
	Cj1130c	pglK	3.18	7.61e-07	23.24	23.8	388	388	23.24	AL111168	1063206	1064901	16.69	17.6	308	308	16.69	AL111168	1063206	1064901	20.7	19.97	66.17	64.7	1402	1402	66.17	AL111168	1063206	1064901	69.09	67.1	1755	1755	69.09	AL111168	1063206	1064901	65.9	67.63
	Cj1661	Cj1661	3.75	0.00102	5.42	5.5	69	69	5.42	AL111168	1584934	1586227	6.32	6.7	89	89	6.32	AL111168	1584934	1586227	6.1	5.87	22.46	22	363	363	22.46	AL111168	1584934	1586227	24.46	23.8	474	474	24.46	AL111168	1584934	1586227	22.9	23.46
	Cj1662	Cj1662	3.73	0.00177	5.54	5.7	61	61	5.54	AL111168	1586216	1587335	5.5	5.8	67	67	5.5	AL111168	1586216	1587335	5.75	5.52	19.94	19.5	279	279	19.94	AL111168	1586216	1587335	24.09	23.4	404	404	24.09	AL111168	1586216	1587335	21.45	22.02
	Cj1663	Cj1663	2.51	0.000771	18.17	18.6	117	117	18.17	AL111168	1587331	1587985	22.33	23.5	159	159	22.33	AL111168	1587331	1587985	21.05	20.25	53.7	52.5	439	439	53.7	AL111168	1587331	1587985	54.69	53.1	536	536	54.69	AL111168	1587331	1587985	52.8	54.19
